# Supplementary material for: Transcriptome-based variations effectively untangling the intraspecific relationships and selection signals in Xinyang Maojian tea population
Source: Front Plant Sci. 2023 Feb 20;14:1114284. doi: 10.3389/fpls.2023.1114284 (PMC9986275; doi:10.3389/fpls.2023.1114284)
Supplement: Supplementary file 5 [file Table_1.xlsx]

## Sheet: S1
Supplementary Table S1. The information on transcriptomes generated in this study, BUSCO assessment of assembly completeness and mapping rate of variants calling.
Collection_voucher	Species Class	Type	Location	Total clean reads	Total clean bases(bp)	Total mapping ratio	Whole genome coverage ratio	Source	Sampled tissue	Type of data	1785OGs count	Total assembled bases	Total trinity transcripts	Contig N50	Average contig	GC content	Median contig length	Length range	Complete BUSCOs	Complete and single-copy BUSCOs	Complete and duplicated BUSCOs	Fragmented BUSCOs	Missing BUSCOs
AH1_7	C. sinensis var. sinensis	elite	Anhui, China	43761700	6564255000	0.9893	4.7	This study	Young leaf	Transcriptome	1268	20519103	16785	1590	1222.47	0.4411	972	261~14064	0.627	0.562	0.065	0.049	0.324
AH2_10	C. sinensis var. sinensis	elite	Anhui, China	42212520	6331878000	0.9857	5.9	This study	Young leaf	Transcriptome	1292	21514890	17771	1596	1210.67	0.4398	948	261~14064	0.631	0.567	0.064	0.054	0.315
AH3_10	C. sinensis var. sinensis	elite	Anhui, China	44074032	6611104800	0.987	5.6	This study	Young leaf	Transcriptome	1305	22275321	18085	1605	1231.7	0.4401	975	264~14064	0.642	0.577	0.065	0.055	0.303
AH4_9	C. sinensis var. sinensis	elite	Anhui, China	44223288	6633493200	0.9849	6.1	This study	Young leaf	Transcriptome	1295	22768059	18765	1602	1213.33	0.4397	948	255~14064	0.645	0.577	0.068	0.052	0.303
AH5_2	C. sinensis var. sinensis	elite	Anhui, China	44065644	6609846600	0.9849	6.9	This study	Young leaf	Transcriptome	1325	23677548	19615	1605	1207.11	0.4396	942	258~14064	0.652	0.582	0.07	0.052	0.296
AH6_1	C. sinensis var. sinensis	elite	Anhui, China	42339166	6350874900	0.9856	6.1	This study	Young leaf	Transcriptome	1306	21880170	18110	1593	1208.18	0.4401	948	261~14064	0.628	0.56	0.068	0.06	0.312
BLT1_10	C. sinensis var. sinensis	landrace	Xinyang(Bailongtan)	43286598	6492989700	0.9872	6.3	This study	Young leaf	Transcriptome	1321	23238186	19227	1593	1208.62	0.4397	951	267~14064	0.642	0.577	0.065	0.052	0.306
BLT2_1	C. sinensis var. sinensis	landrace	Xinyang(Bailongtan)	42914306	6437145900	0.9835	6	This study	Young leaf	Transcriptome	1314	22696503	18674	1602	1215.41	0.44	957	270~14064	0.647	0.582	0.065	0.051	0.302
BLT3_8	C. sinensis var. sinensis	landrace	Xinyang(Bailongtan)	43721154	6558173100	0.9852	6.5	This study	Young leaf	Transcriptome	1332	23140956	18995	1605	1218.27	0.4399	960	255~14064	0.653	0.578	0.075	0.057	0.29
BLT4_10	C. sinensis var. sinensis	landrace	Xinyang(Bailongtan)	43137770	6470665500	0.9874	6.7	This study	Young leaf	Transcriptome	1339	23500347	19734	1578	1190.86	0.4397	924	261~14064	0.654	0.587	0.067	0.057	0.289
BLT5_8	C. sinensis var. sinensis	landrace	Xinyang(Bailongtan)	42968438	6445265700	0.9863	6.4	This study	Young leaf	Transcriptome	1353	23873895	19714	1590	1211.01	0.4397	954	261~14064	0.671	0.599	0.072	0.057	0.272
CQ1_10	C. sinensis var. sinensis	elite	Chongqing, China	42081282	6312192300	0.9872	6.8	This study	Young leaf	Transcriptome	1321	23775567	19534	1608	1217.14	0.4396	951	258~14064	0.656	0.582	0.074	0.053	0.291
CQ2_7	C. sinensis var. sinensis	elite	Chongqing, China	43891646	6583746900	0.986	5.8	This study	Young leaf	Transcriptome	1300	21641517	17695	1605	1223.03	0.4399	963	261~14064	0.638	0.571	0.067	0.048	0.314
CY1_3	C. sinensis var. sinensis	landrace	Xinyang(Mount Cheyun)	44782752	6717412800	0.9881	6.4	This study	Young leaf	Transcriptome	1310	23340465	19117	1608	1220.93	0.4399	957	261~14064	0.641	0.576	0.065	0.06	0.299
CY2_8	C. sinensis var. sinensis	landrace	Xinyang(Mount Cheyun)	43781960	6567294000	0.9888	6.3	This study	Young leaf	Transcriptome	1304	22865706	18774	1605	1217.95	0.4401	957	261~14064	0.631	0.564	0.067	0.054	0.315
CY3_6	C. sinensis var. sinensis	landrace	Xinyang(Mount Cheyun)	43967256	6595088400	0.9819	5.8	This study	Young leaf	Transcriptome	1302	22437333	18485	1590	1213.81	0.4405	954	258~14064	0.635	0.574	0.061	0.055	0.31
CY4_1	C. sinensis var. sinensis	landrace	Xinyang(Mount Cheyun)	45211198	6781679700	0.99	6.4	This study	Young leaf	Transcriptome	1285	21804414	18259	1581	1194.17	0.4398	921	264~14064	0.621	0.56	0.061	0.054	0.325
CY5_4	C. sinensis var. sinensis	landrace	Xinyang(Mount Cheyun)	44667778	6700166700	0.9884	6.9	This study	Young leaf	Transcriptome	1335	24169710	19976	1602	1209.94	0.4395	945	264~14064	0.657	0.582	0.075	0.062	0.281
FJ1_2	C. sinensis var. sinensis	elite	Fujian, China	43506946	6526041900	0.9891	4.5	This study	Young leaf	Transcriptome	1237	18205938	15380	1527	1183.74	0.443	954	267~11235	0.585	0.532	0.053	0.051	0.364
FJ2_4	C. sinensis var. sinensis	elite	Fujian, China	44956320	6743448000	0.9891	5.6	This study	Young leaf	Transcriptome	1288	21358428	17716	1578	1205.6	0.4405	951	261~14064	0.622	0.561	0.061	0.06	0.318
FJ3_10	C. sinensis var. sinensis	elite	Fujian, China	43784812	6567721800	0.9869	6	This study	Young leaf	Transcriptome	1276	20631174	17080	1578	1207.91	0.441	951	255~14064	0.617	0.554	0.063	0.055	0.328
FJ4_10	C. sinensis var. sinensis	elite	Fujian, China	43849902	6577485300	0.9853	6.4	This study	Young leaf	Transcriptome	1277	21777822	18063	1596	1205.66	0.4399	933	261~14064	0.617	0.556	0.061	0.057	0.326
FJ5_1	C. sinensis var. sinensis	elite	Fujian, China	43708778	6556316700	0.9876	5.9	This study	Young leaf	Transcriptome	1269	21528519	17702	1596	1216.16	0.4404	960	261~14064	0.617	0.553	0.064	0.057	0.326
FJ6_10	C. sinensis var. sinensis	elite	Fujian, China	43941694	6591254100	0.9888	6.8	This study	Young leaf	Transcriptome	1305	22328670	18739	1581	1191.56	0.4398	924	264~14064	0.633	0.567	0.066	0.056	0.311
GD1_5	C. sinensis var. sinensis	elite	Guangdong, China	43640702	6546105300	0.9886	5.9	This study	Young leaf	Transcriptome	1279	20604612	17034	1578	1209.62	0.4416	957	258~14064	0.619	0.558	0.061	0.054	0.327
GD2_6	C. sinensis var. sinensis	elite	Guangdong, China	42210008	6331501200	0.989	7	This study	Young leaf	Transcriptome	1311	23014212	19237	1587	1196.35	0.4399	927	255~14064	0.645	0.572	0.073	0.055	0.3
GS1_9	C. sinensis var. sinensis	landrace	Xinyang(Gushi county)	42324424	6348663600	0.9899	5.3	This study	Young leaf	Transcriptome	1228	19207464	15940	1575	1204.99	0.4412	951	282~12993	0.595	0.535	0.06	0.057	0.348
GS2_2	C. sinensis var. sinensis	landrace	Xinyang(Gushi county)	42147976	6322196400	0.9839	6.4	This study	Young leaf	Transcriptome	1305	22858827	18809	1590	1215.31	0.4401	957	255~14064	0.639	0.576	0.063	0.056	0.305
GS3_10	C. sinensis var. sinensis	landrace	Xinyang(Gushi county)	43703144	6555471600	0.9876	5.3	This study	Young leaf	Transcriptome	1278	20369076	16540	1611	1231.5	0.4406	972	267~14064	0.618	0.554	0.064	0.056	0.326
GS4_2	C. sinensis var. sinensis	landrace	Xinyang(Gushi county)	42801660	6420249000	0.9867	6.1	This study	Young leaf	Transcriptome	1307	21628077	18068	1572	1197.04	0.4407	936	267~14064	0.629	0.57	0.059	0.058	0.313
GS5_3	C. sinensis var. sinensis	landrace	Xinyang(Gushi county)	44840852	6726127800	0.9885	6.5	This study	Young leaf	Transcriptome	1317	22131192	18878	1545	1172.33	0.4406	912	261~14064	0.622	0.555	0.067	0.06	0.318
GS6_3	C. sinensis var. sinensis	landrace	Xinyang(Gushi county)	42927212	6439081800	0.9302	4.6	This study	Young leaf	Transcriptome	1256	20373093	16213	1626	1256.59	0.4405	999	258~14064	0.616	0.561	0.055	0.049	0.335
GS7_1	C. sinensis var. sinensis	landrace	Xinyang(Gushi county)	43460732	6519109800	0.9885	5.6	This study	Young leaf	Transcriptome	1285	20366619	16771	1590	1214.4	0.4403	954	264~14064	0.622	0.564	0.058	0.05	0.328
GX1_9	C. sinensis var. sinensis	elite	Guangxi, China	45725670	6858850500	0.9874	6.1	This study	Young leaf	Transcriptome	1288	21331680	17796	1578	1198.68	0.4403	936	255~14064	0.624	0.561	0.063	0.058	0.318
GX2_1	C. sinensis var. sinensis	elite	Guangxi, China	43829848	6574477200	0.9893	6.6	This study	Young leaf	Transcriptome	1330	23385405	19508	1584	1198.76	0.4397	936	264~14064	0.647	0.58	0.067	0.053	0.3
GX3_1	C. sinensis - related species	landrace	Guangxi, China	43961244	6594186600	0.9897	6.4	This study	Young leaf	Transcriptome	1297	21924834	18048	1605	1214.81	0.44	951	261~14064	0.641	0.574	0.067	0.052	0.307
GZ1_10	C. sinensis var. sinensis	elite	Guizhou, China	43680504	6552075600	0.9905	6.8	This study	Young leaf	Transcriptome	1344	23934849	20035	1590	1194.65	0.4397	924	255~14064	0.661	0.594	0.067	0.06	0.279
HB1_4	C. sinensis var. sinensis	elite	Hubei, China	43871942	6580791300	0.9875	5.2	This study	Young leaf	Transcriptome	1285	20651328	16939	1587	1219.16	0.4408	963	258~14064	0.607	0.541	0.066	0.056	0.337
HB2_9	C. sinensis var. sinensis	elite	Hubei, China	45402996	6810449400	0.9837	6.8	This study	Young leaf	Transcriptome	1322	23302908	19471	1590	1196.8	0.4394	927	264~14064	0.648	0.582	0.066	0.052	0.3
HJZ1_1	C. sinensis var. sinensis	landrace	Xinyang(Hejiazhai)	43822022	6573303300	0.9869	5.7	This study	Young leaf	Transcriptome	1288	21955380	17828	1611	1231.51	0.44	972	258~14064	0.629	0.563	0.066	0.052	0.319
HJZ2_2	C. sinensis var. sinensis	landrace	Xinyang(Hejiazhai)	44226890	6634033500	0.9868	5.6	This study	Young leaf	Transcriptome	1279	21163635	17463	1602	1211.91	0.4404	948	261~14064	0.619	0.557	0.062	0.058	0.323
HJZ3_5	C. sinensis var. sinensis	landrace	Xinyang(Hejiazhai)	45182838	6777425700	0.9712	5.6	This study	Young leaf	Transcriptome	1256	21088140	17417	1590	1210.78	0.4402	942	261~14064	0.62	0.558	0.062	0.059	0.321
HJZ4_8	C. sinensis var. sinensis	landrace	Xinyang(Hejiazhai)	42148808	6322321200	0.9886	6.5	This study	Young leaf	Transcriptome	1315	23119995	19108	1596	1209.96	0.4399	945	267~14064	0.636	0.567	0.069	0.056	0.308
HJZ5_2	C. sinensis var. sinensis	landrace	Xinyang(Hejiazhai)	42145262	6321789300	0.9854	5.2	This study	Young leaf	Transcriptome	1281	20988024	16794	1629	1249.73	0.4404	990	273~14064	0.625	0.558	0.067	0.052	0.323
HLT1_1	C. sinensis var. sinensis	landrace	Xinyang(Heilongtan)	37192224	5578833600	0.9892	6.9	This study	Young leaf	Transcriptome	1247	18975816	16084	1533	1179.79	0.4437	939	261~14064	0.575	0.518	0.057	0.059	0.366
HLT2_5	C. sinensis var. sinensis	landrace	Xinyang(Heilongtan)	43442766	6516414900	0.9891	7.2	This study	Young leaf	Transcriptome	1345	24503727	20516	1587	1194.37	0.4395	924	264~14064	0.667	0.599	0.068	0.058	0.275
HLT3_8	C. sinensis var. sinensis	landrace	Xinyang(Heilongtan)	44967732	6745159800	0.9886	7.1	This study	Young leaf	Transcriptome	1331	24482394	20437	1596	1197.94	0.4396	930	264~14064	0.661	0.591	0.07	0.056	0.283
HLT4_9	C. sinensis var. sinensis	landrace	Xinyang(Heilongtan)	44967744	6745161600	0.9891	6.9	This study	Young leaf	Transcriptome	1333	23911626	19955	1590	1198.28	0.4397	930	258~14064	0.658	0.588	0.07	0.059	0.283
HLT5_10	C. sinensis var. sinensis	landrace	Xinyang(Heilongtan)	43135584	6470337600	0.9884	6.9	This study	Young leaf	Transcriptome	1342	23719455	19674	1599	1205.62	0.4397	936	267~14064	0.662	0.591	0.071	0.057	0.281
HLT6_8	C. sinensis var. sinensis	landrace	Xinyang(Heilongtan)	43387400	6508110000	0.9879	6.1	This study	Young leaf	Transcriptome	1320	22918836	18781	1605	1220.32	0.4402	966	267~14064	0.643	0.575	0.068	0.058	0.299
HN1_6	C. sinensis var. sinensis	elite	Hunan, China	43590132	6538519800	0.9883	5.1	This study	Young leaf	Transcriptome	1272	20372829	16677	1599	1221.61	0.4409	966	258~14064	0.617	0.558	0.059	0.055	0.328
HN2_10	C. sinensis var. sinensis	elite	Hunan, China	43547702	6532155300	0.9891	5.6	This study	Young leaf	Transcriptome	1319	22939608	18809	1608	1219.61	0.4397	963	261~14064	0.647	0.58	0.067	0.055	0.298
JS1_10	C. sinensis var. sinensis	elite	Jiangsu, China	43931512	6589726800	0.9878	6.3	This study	Young leaf	Transcriptome	1295	21335790	17899	1578	1192.01	0.4402	921	258~14064	0.625	0.565	0.06	0.062	0.313
JX1_7	C. sinensis var. sinensis	elite	Jiangxi, China	43834576	6575186400	0.9828	6	This study	Young leaf	Transcriptome	1306	22071573	18148	1608	1216.2	0.4396	954	264~14064	0.635	0.571	0.064	0.055	0.31
JX2_2	C. sinensis var. sinensis	elite	Jiangxi, China	43456248	6518437200	0.9874	6.5	This study	Young leaf	Transcriptome	1301	22050591	18358	1584	1201.14	0.4399	939	261~14064	0.641	0.574	0.067	0.053	0.306
JY1_8	C. sinensis var. sinensis	landrace	Xinyang(Mount Jiyun)	42705548	6405832200	0.9881	5.8	This study	Young leaf	Transcriptome	1299	22113858	17945	1605	1232.31	0.4405	975	264~14064	0.64	0.576	0.064	0.053	0.307
JY2_3	C. sinensis var. sinensis	landrace	Xinyang(Mount Jiyun)	42344134	6351620100	0.9865	5.7	This study	Young leaf	Transcriptome	1293	22009086	17717	1623	1242.26	0.4402	981	264~14064	0.631	0.564	0.067	0.054	0.315
JY3_2	C. sinensis var. sinensis	landrace	Xinyang(Mount Jiyun)	43693872	6554080800	0.987	6.1	This study	Young leaf	Transcriptome	1314	22400259	18351	1605	1220.66	0.4399	960	267~14064	0.632	0.563	0.069	0.055	0.313
JY4_1	C. sinensis var. sinensis	landrace	Xinyang(Mount Jiyun)	44371442	6655716300	0.9883	6.5	This study	Young leaf	Transcriptome	1323	23445006	19359	1599	1211.06	0.4399	948	261~14064	0.647	0.579	0.068	0.059	0.294
JY5_9	C. sinensis var. sinensis	landrace	Xinyang(Mount Jiyun)	43795406	6569310900	0.9879	4.6	This study	Young leaf	Transcriptome	1246	19362204	15463	1617	1252.16	0.4416	999	267~14064	0.615	0.557	0.058	0.051	0.334
LS1_1	C. sinensis var. sinensis	landrace	Xinyang(Luoshan county)	43550418	6532562700	0.9859	6.2	This study	Young leaf	Transcriptome	1266	20535225	17020	1590	1206.53	0.4402	948	264~14064	0.607	0.556	0.051	0.055	0.338
LS2_8	C. sinensis var. sinensis	landrace	Xinyang(Luoshan county)	44100060	6615009000	0.9837	6.1	This study	Young leaf	Transcriptome	1287	22453140	18399	1596	1220.35	0.4406	963	255~14064	0.625	0.561	0.064	0.054	0.321
LS3_2	C. sinensis var. sinensis	landrace	Xinyang(Luoshan county)	44035092	6605263800	0.9861	5.6	This study	Young leaf	Transcriptome	1259	20294394	16575	1596	1224.4	0.4406	972	261~14064	0.607	0.543	0.064	0.05	0.343
LS4_10	C. sinensis var. sinensis	landrace	Xinyang(Luoshan county)	45478504	6821775600	0.9852	4.3	This study	Young leaf	Transcriptome	1262	19554333	15625	1620	1251.48	0.4417	993	264~14064	0.607	0.544	0.063	0.051	0.342
LY1_1	C. sinensis var. sinensis	landrace	Xinyang(Mount Lianyun)	42592228	6388834200	0.9879	4.6	This study	Young leaf	Transcriptome	1261	20168661	16203	1620	1244.75	0.4404	984	264~14064	0.622	0.563	0.059	0.048	0.33
LY2_2	C. sinensis var. sinensis	landrace	Xinyang(Mount Lianyun)	44209316	6631397400	0.9874	5.8	This study	Young leaf	Transcriptome	1283	22053459	17815	1620	1237.92	0.4402	978	261~14064	0.625	0.557	0.068	0.055	0.32
LY3_7	C. sinensis var. sinensis	landrace	Xinyang(Mount Lianyun)	44105876	6615881400	0.9858	5.4	This study	Young leaf	Transcriptome	1280	21575118	17419	1611	1238.6	0.4407	981	258~14064	0.617	0.555	0.062	0.055	0.328
LY4_8	C. sinensis var. sinensis	landrace	Xinyang(Mount Lianyun)	44182116	6627317400	0.9871	6.5	This study	Young leaf	Transcriptome	1299	23018820	18709	1617	1230.36	0.44	969	255~14064	0.631	0.564	0.067	0.05	0.319
LY5_2	C. sinensis var. sinensis	landrace	Xinyang(Mount Lianyun)	42575856	6386378400	0.9871	5.4	This study	Young leaf	Transcriptome	1287	21721353	17565	1599	1236.63	0.4406	984	273~14064	0.622	0.558	0.064	0.052	0.326
LY6_2	C. sinensis var. sinensis	landrace	Xinyang(Mount Lianyun)	43485602	6522840300	0.9885	6.5	This study	Young leaf	Transcriptome	1321	22817334	18719	1608	1218.94	0.44	954	273~14064	0.647	0.583	0.064	0.054	0.299
sc1_3	C. sinensis var. sinensis	landrace	Xinyang(Shangcheng county)	42513666	6377049900	0.9881	5.9	This study	Young leaf	Transcriptome	1298	21955356	18194	1596	1206.74	0.4396	942	261~14064	0.633	0.571	0.062	0.052	0.315
SC1_9	C. sinensis var. sinensis	elite	Sichuan, China	44009008	6601351200	0.9895	5.1	This study	Young leaf	Transcriptome	1296	20731554	17051	1584	1215.86	0.4408	966	261~14064	0.625	0.567	0.058	0.053	0.322
sc2_3	C. sinensis var. sinensis	landrace	Xinyang(Shangcheng county)	42299720	6344958000	0.9892	5.3	This study	Young leaf	Transcriptome	1293	20944245	17195	1599	1218.04	0.4401	957	261~14064	0.624	0.559	0.065	0.05	0.326
SC2_9	C. sinensis var. sinensis	elite	Sichuan, China	42037528	6305629200	0.9894	6.2	This study	Young leaf	Transcriptome	1310	22522785	18718	1584	1203.27	0.4401	939	261~13395	0.635	0.568	0.067	0.062	0.303
SC3_1	C. sinensis var. sinensis	elite	Sichuan, China	43624606	6543690900	0.9899	6.9	This study	Young leaf	Transcriptome	1340	23913420	19951	1590	1198.61	0.4393	927	264~14064	0.652	0.58	0.072	0.056	0.292
sc3_9	C. sinensis var. sinensis	landrace	Xinyang(Shangcheng county)	44249620	6637443000	0.9887	6.8	This study	Young leaf	Transcriptome	1323	23504904	19786	1578	1187.96	0.4396	921	261~14064	0.646	0.572	0.074	0.059	0.295
sc4_7	C. sinensis var. sinensis	landrace	Xinyang(Shangcheng county)	43654118	6548117700	0.9897	6.2	This study	Young leaf	Transcriptome	1313	23199681	19267	1596	1204.11	0.4397	939	261~14064	0.646	0.579	0.067	0.054	0.3
sc5_5	C. sinensis var. sinensis	landrace	Xinyang(Shangcheng county)	46890150	7033522500	0.9805	5.6	This study	Young leaf	Transcriptome	1273	21658893	17633	1617	1228.32	0.4396	966	258~14064	0.626	0.57	0.056	0.055	0.319
TY1_1	C. sinensis var. sinensis	landrace	Xinyang(Mount Tianyun)	44034022	6605103300	0.9875	6.5	This study	Young leaf	Transcriptome	1320	23506878	19029	1626	1235.32	0.4397	975	255~14064	0.653	0.581	0.072	0.053	0.294
TY2_10	C. sinensis var. sinensis	landrace	Xinyang(Mount Tianyun)	44884692	6732703800	0.9881	6.4	This study	Young leaf	Transcriptome	1300	22407816	18526	1590	1209.53	0.4403	948	255~14064	0.634	0.568	0.066	0.058	0.308
TY3_2	C. sinensis var. sinensis	landrace	Xinyang(Mount Tianyun)	43191418	6478712700	0.9876	5.3	This study	Young leaf	Transcriptome	1271	20370030	16421	1614	1240.49	0.4407	984	258~14064	0.619	0.553	0.066	0.052	0.329
TY4_2	C. sinensis var. sinensis	landrace	Xinyang(Mount Tianyun)	42187832	6328174800	0.9874	4.3	This study	Young leaf	Transcriptome	1256	19442286	15560	1617	1249.5	0.4413	999	264~14064	0.608	0.547	0.061	0.054	0.338
TY5_9	C. sinensis var. sinensis	landrace	Xinyang(Mount Tianyun)	45529986	6829497900	0.988	5.6	This study	Young leaf	Transcriptome	1297	22013871	17867	1608	1232.1	0.4405	975	261~14064	0.637	0.574	0.063	0.052	0.311
XY10	C. sinensis var. sinensis	elite	Xinyang, China	42552294	6382844100	0.9855	6.2	This study	Young leaf	Transcriptome	1296	21905226	17835	1614	1228.22	0.4394	966	267~14064	0.636	0.571	0.065	0.054	0.31
YN1_4	C. sinensis var. assamica	landrace	Yunnan, China	45108176	6766226400	0.9875	6.6	This study	Young leaf	Transcriptome	1309	22646202	18857	1584	1200.94	0.4399	933	264~14064	0.647	0.578	0.069	0.056	0.297
YN2_2	C. sinensis var. assamica	landrace	Yunnan, China	44945384	6741807600	0.9875	7.2	This study	Young leaf	Transcriptome	1328	22959612	19124	1587	1200.57	0.4397	933	261~14064	0.651	0.58	0.071	0.058	0.291
YW1_1	C. sinensis var. sinensis	landrace	Xinyang(Mount Yunwu)	43477870	6521680500	0.9885	4.9	This study	Young leaf	Transcriptome	1289	20649963	16668	1614	1238.9	0.441	984	255~14064	0.625	0.566	0.059	0.054	0.321
YW2_2	C. sinensis var. sinensis	landrace	Xinyang(Mount Yunwu)	42450870	6367630500	0.9878	6	This study	Young leaf	Transcriptome	1322	23053878	18549	1617	1242.86	0.44	987	261~14064	0.66	0.593	0.067	0.054	0.286
YW3_7	C. sinensis var. sinensis	landrace	Xinyang(Mount Yunwu)	43554990	6533248500	0.9878	3.2	This study	Young leaf	Transcriptome	1240	17944479	14648	1563	1225.05	0.4433	999	270~14064	0.598	0.542	0.056	0.047	0.355
YW4_1	C. sinensis var. sinensis	landrace	Xinyang(Mount Yunwu)	43583334	6537500100	0.9881	6.6	This study	Young leaf	Transcriptome	1306	22996143	19007	1596	1209.88	0.4398	945	264~14064	0.642	0.572	0.07	0.051	0.307
YW5_4	C. sinensis var. sinensis	landrace	Xinyang(Mount Yunwu)	43944828	6591724200	0.9888	7.5	This study	Young leaf	Transcriptome	1328	24069606	20352	1581	1182.67	0.4396	909	261~14064	0.644	0.577	0.067	0.059	0.297
ZJ1_3	C. sinensis var. sinensis	elite	Zhejiang, China	42351122	6352668300	0.9885	6.6	This study	Young leaf	Transcriptome	1290	21711453	17656	1617	1229.69	0.4408	963	255~14064	0.627	0.563	0.064	0.053	0.32
ZJ2_2	C. sinensis var. sinensis	elite	Zhejiang, China	45012918	6751937700	0.9889	6.8	This study	Young leaf	Transcriptome	1341	23802969	19692	1605	1208.76	0.4394	940.5	264~14064	0.662	0.596	0.066	0.056	0.282
ZJ3_6	C. sinensis var. sinensis	elite	Zhejiang, China	42434612	6365191800	0.9873	6	This study	Young leaf	Transcriptome	1319	22257591	18400	1593	1209.65	0.44	951	264~14064	0.627	0.559	0.068	0.062	0.311

## Sheet: S2
Supplementary Table S2. The information on public transcriptomes integrated into this study and mapping information of variants calling.
Species Class	Sepcies	Total clean reads	Total mapping ratio	Whole genome coverage ratio	Source	Sampled tissue	Type of data	Location
C. sinensis var. sinensis	Camellia sinensis var. sinensis ‘Biyun’	33305574	0.9826	5.5	https://ngdc.cncb.ac.cn/gsa/browse/CRA002239/CRR104548	Leaf	Transcriptome	Yunnan, China
C. sinensis var. sinensis	Camellia sinensis var. sinensis ‘Huangdan’	41326834	0.984	5.9	https://ngdc.cncb.ac.cn/gsa/browse/CRA003208/CRR180608	Leaf	Transcriptome	\
C. sinensis var. sinensis	Camellia sinensis var. sinensis ‘LongJing 43’	51711250	0.9692	6.8	https://www.ebi.ac.uk/ena/browser/view/ERX4313346?show=reads/ERR4369160	Leaf	Transcriptome	China 30°15'01.97" (posible Zhejiang, China）
C. sinensis var. sinensis	Camellia sinensis var. sinensis ‘Shuchazao’	64092000	0.9634	7.2	SRR7474028	Leaf	Transcriptome	China
C. sinensis var. sinensis	Camellia sinensis var. sinensis ‘Tieguanyin’	40307736	0.9855	5.3	SRR12744836	Leaf	Transcriptome	China
C. sinensis var. assamica	Camellia sinensis var. assamica ‘Yunkang 10’	40266608	0.9868	7.4	SRR14455859	Two leaves and a bud	Transcriptome	China
C. sinensis - related species	Camellia angustifolia	41522056	0.9815	1.9	SRR8936354	Leaf	Transcriptome	Zhejiang, China
C. sinensis - related species	Camellia atrothea	40721374	0.9824	1.5	SRR8936359	Leaf	Transcriptome	Zhejiang, China
C. sinensis var. sinensis	Camellia jingyunshanica	41308508	0.979	2	SRR8936360	Leaf	Transcriptome	Zhejiang, China
C. sinensis - related species	Camellia leptophylla	41138530	0.9851	2	SRR8936352	Leaf	Transcriptome	Zhejiang, China
C. sinensis - related species	Camellia parvisepala	40824244	0.9855	1.6	SRR8936356	Leaf	Transcriptome	Zhejiang, China
C. sinensis - related species	Camellia pubescens	40167718	0.9857	2.3	SRR8936358	Leaf	Transcriptome	Zhejiang, China
C. sinensis - related species	Camellia sinensis var. pubilimba	42889282	0.9775	5	SRR14596862	Leaf	Transcriptome	Guangxi, China
C. sinensis - related species	Camellia tachangensis	41555106	0.9709	1.8	SRR8936357	Leaf	Transcriptome	Zhejiang, China

## Sheet: S3
Supplementary Table S3. The information of positive natural selections was identified based on per-site (Fst value inferred by VCFtools). The significant selection genes are in red fonts.
Chromosome	Position	Fst Values	Gene IDs
Chr1	31772798	0.966746	CSS0002569
Chr1	129210588	0.965992	CSS0047431
Chr4	186075718	0.965666	CSS0032028
Chr6	150521873	0.965202	CSS0043519
Chr6	53609221	0.964862	CSS0000254
Chr1	151939652	0.964376	CSS0019128
Contig553	408519	0.963947	CSS0025835
Chr10	63208622	0.962204	CSS0011424
Chr1	78276770	0.96025	CSS0014865
Chr10	121778678	0.959851	CSS0004421
Chr11	64035411	0.959715	CSS0026029
Chr14	73006018	0.959715	CSS0023353
Chr2	119897779	0.959715	CSS0048851
Chr3	18030873	0.959715	CSS0042422
Chr8	134089105	0.959715	CSS0047935
Chr12	81353735	0.959444	CSS0014423
Chr11	64035697	0.959305	CSS0026029
Chr13	14890333	0.959305	CSS0043912
Chr13	14890338	0.959305	CSS0043912
Chr13	14890339	0.959305	CSS0043912
Chr13	14890344	0.959305	CSS0043912
Contig367	133545	0.959166	CSS0045070
Chr12	82764565	0.959028	CSS0020674
Chr12	81786178	0.958604	CSS0043659
Chr14	102620629	0.958023	CSS0024668
Chr1	108485476	0.957875	CSS0019406
Chr2	76717460	0.9565	CSS0039684
Chr6	48787352	0.956344	CSS0048603
Chr1	49983502	0.955862	CSS0010135
Chr1	141202584	0.955032	CSS0032600
Chr10	94711078	0.95435	CSS0012317
Chr9	110977872	0.953997	CSS0014514
Chr6	67678564	0.953461	CSS0028112
Chr2	93760227	0.952352	CSS0037462
Contig419	481968	0.951972	CSS0048050
Chr2	103107102	0.950516	CSS0034139
Chr2	103107150	0.950516	CSS0034139
Chr2	103107624	0.950516	CSS0034139
Chr2	103107890	0.950516	CSS0034139
Chr4	1234795	0.950516	CSS0043814
Chr4	1235221	0.950516	CSS0043814
Chr4	1235623	0.950516	CSS0043814
Chr4	1236271	0.950516	CSS0043814
Chr9	14368114	0.950516	CSS0045949
Chr6	82762425	0.950021	CSS0033421
Chr6	144754837	0.949949	CSS0031590
Contig923	101969	0.949826	CSS0007069
Chr9	14366224	0.949516	CSS0045949
Chr9	152523876	0.949001	CSS0025054
Chr9	152523986	0.949001	CSS0025054
Chr3	165023681	0.948926	CSS0015910
Chr8	11826731	0.948926	CSS0009987
Chr2	92696602	0.948475	CSS0008999
Chr9	14367701	0.947938	CSS0045949
Chr9	14367702	0.947938	CSS0045949
Chr9	14366457	0.94739	CSS0045949
Chr14	10759902	0.945924	CSS0022708
Chr5	98375198	0.944971	CSS0042692
Chr10	94159151	0.944467	CSS0050304
Chr10	122798804	0.943947	CSS0035174
Chr2	92759879	0.943947	CSS0045626
Chr1	141202598	0.943752	CSS0032600
Chr1	208428819	0.943732	CSS0049703
Chr13	94145279	0.943732	CSS0018114
Chr4	169066874	0.943732	CSS0031259
Chr13	94145277	0.943092	CSS0018114
Contig137	684118	0.943092	CSS0036453
Chr6	109442180	0.942831	CSS0024213
Chr6	127471698	0.942661	CSS0038253
Chr7	69353045	0.942661	CSS0002500
Chr10	94159187	0.942552	CSS0050304
Chr7	174489322	0.942169	CSS0011138
Chr6	86376800	0.941492	CSS0013507
Chr6	86376801	0.941492	CSS0013507
Chr1	45879131	0.940861	CSS0039843
Chr1	45879133	0.940861	CSS0039843
Chr1	45879215	0.940861	CSS0039843
Chr2	93863739	0.940861	CSS0045232
Chr2	189473457	0.940861	CSS0030333
Chr3	179074984	0.940861	CSS0018616
Chr9	15150424	0.940861	CSS0034544
Chr10	142649656	0.940799	CSS0000946
Chr2	92109607	0.940799	CSS0003328
Chr6	102628693	0.940272	CSS0034345
Chr6	2759023	0.940272	CSS0030710
Chr12	156427880	0.940263	CSS0030360
Contig724	239677	0.939671	CSS0012100
Chr13	41528936	0.939058	CSS0031239
Chr10	110934770	0.93881	CSS0019357
Chr2	35387552	0.938741	CSS0005034
Chr10	10950168	0.938683	CSS0010385
Contig1265	112378	0.938554	CSS0029207
Chr14	3792587	0.938165	CSS0040463
Contig796	509952	0.938104	CSS0011745
Chr4	2369252	0.937656	CSS0018800
Chr10	28241081	0.937654	CSS0047157
Chr1	109729904	0.937141	CSS0034032
Chr1	83756518	0.937141	CSS0007972
Chr2	76472409	0.937141	CSS0004959
Chr3	119594111	0.937141	CSS0035789
Chr6	12337268	0.937141	CSS0000831
Chr1	31764636	0.937002	CSS0002569
Chr2	35387432	0.936804	CSS0005034
Chr7	173964713	0.93565	CSS0049876
Chr9	14367261	0.935443	CSS0045949
Chr6	95005293	0.934953	CSS0039842
Chr6	154335733	0.934821	CSS0019365
Chr9	155875723	0.93474	CSS0044890
Chr1	196988768	0.93453	CSS0048854
Chr14	18178607	0.93453	CSS0034116
Contig778	572272	0.93453	CSS0002314
Chr6	5275482	0.93439	CSS0001813
Chr2	80328539	0.93424	CSS0033946
Chr6	95004978	0.93424	CSS0039842
Chr2	103108039	0.934104	CSS0034139
Chr12	84716671	0.933807	CSS0033333
Chr9	14367228	0.933288	CSS0045949
Chr14	7434740	0.932766	CSS0049095
Chr6	146816796	0.932624	CSS0013372
Chr6	124157447	0.932538	CSS0014733
Chr1	126176578	0.932375	CSS0049847
Chr2	83439194	0.932375	CSS0015692
Chr6	165736432	0.932375	CSS0042955
Chr10	143187167	0.932313	CSS0046647
Chr10	143187167	0.932313	CSS0006069
Chr9	13944874	0.932164	CSS0004711
Chr9	147776926	0.931737	CSS0031470
Chr12	133805877	0.931541	CSS0003836
Chr1	68069033	0.931388	CSS0019185
Chr6	58392486	0.931388	CSS0047953
Chr12	133041142	0.931284	CSS0039407
Chr4	1238045	0.931284	CSS0047913
Contig724	224753	0.931224	CSS0012100
Chr6	34687246	0.930978	CSS0039333
Chr1	208428921	0.930751	CSS0049703
Chr4	120139367	0.930751	CSS0034916
Chr12	156427884	0.930656	CSS0030360
Chr12	156427886	0.930656	CSS0030360
Chr12	156428015	0.930656	CSS0030360
Chr1	109729975	0.930603	CSS0034032
Chr6	58392477	0.930593	CSS0047953
Chr15	19925598	0.930432	CSS0044455
Chr12	135207490	0.930341	CSS0000911
Chr4	120139363	0.929942	CSS0034916
Chr11	48372878	0.929795	CSS0013799
Contig724	237894	0.929781	CSS0012100
Chr12	141762307	0.929611	CSS0043644
Chr2	80328516	0.929611	CSS0033946
Chr2	80328517	0.929611	CSS0033946
Contig1000	18461	0.928953	CSS0037220
Chr3	107673243	0.928934	CSS0046895
Chr6	59778879	0.928624	CSS0033373
Chr10	88401463	0.928294	CSS0016881
Chr10	129755259	0.928266	CSS0018834
Chr4	120139340	0.928266	CSS0034916
Chr4	120139353	0.928266	CSS0034916
Chr2	189337540	0.928195	CSS0021645
Chr9	13999361	0.928134	CSS0022190
Chr1	192747315	0.927736	CSS0020980
Chr1	180714508	0.927552	CSS0013584
Contig702	188875	0.92707	CSS0041936
Chr3	119594162	0.926982	CSS0035789
Chr3	119594165	0.926982	CSS0035789
Chr4	71327630	0.926982	CSS0012091
Chr2	171371675	0.926271	CSS0045900
Chr4	71327673	0.926212	CSS0012091
Contig724	224887	0.926144	CSS0012100
Contig724	226961	0.926144	CSS0012100
Chr11	66773513	0.925849	CSS0027233
Chr1	18270950	0.925597	CSS0030750
Chr1	116661415	0.924526	CSS0012996
Chr10	3460646	0.924526	CSS0004587
Chr10	3460714	0.924526	CSS0004587
Chr4	30220956	0.924526	CSS0042131
Chr6	35711600	0.924526	CSS0000916
Contig724	237393	0.924526	CSS0012100
Chr6	12543763	0.923984	CSS0040090
Chr2	83412701	0.923972	CSS0000475
Contig631	109147	0.923972	CSS0038255
Chr10	112315038	0.923698	CSS0036099
Chr14	42858344	0.923698	CSS0038945
Chr3	13652989	0.923698	CSS0038069
Chr9	11556329	0.923698	CSS0015973
Chr6	95005027	0.923599	CSS0039842
Chr8	441321	0.923517	CSS0041502
Chr8	441329	0.923517	CSS0041502
Chr15	11828815	0.923144	CSS0025376
Chr3	167439742	0.923144	CSS0018223
Chr6	81542969	0.923144	CSS0011474
Chr6	12337118	0.923144	CSS0000831
Chr9	11558084	0.923144	CSS0015973
Chr6	35711183	0.923137	CSS0000916
Chr6	35711184	0.923137	CSS0000916
Chr15	116168609	0.923077	CSS0043154
Chr3	95414797	0.923025	CSS0044250
Chr3	95414798	0.923025	CSS0044250
Chr2	210433913	0.922852	CSS0016585
Chr2	189412577	0.922852	CSS0014936
Chr3	2958562	0.922852	CSS0016625
Chr6	163053318	0.922852	CSS0012306
Chr9	11556424	0.922852	CSS0015973
Chr14	55394279	0.922672	CSS0041338
Chr3	118366650	0.922672	CSS0045420
Chr8	441392	0.922672	CSS0041502
Chr8	441398	0.922672	CSS0041502
Chr3	167439718	0.922285	CSS0018223
Chr6	51694079	0.922224	CSS0027746
Chr2	102838515	0.922104	CSS0026972
Chr1	138294364	0.921986	CSS0035105
Chr1	47760080	0.921986	CSS0020386
Chr1	35088436	0.921986	CSS0015036
Chr2	82028484	0.921986	CSS0040200
Chr4	104687757	0.921986	CSS0010654
Contig1122	165825	0.921986	CSS0000301
Contig18	347614	0.921986	CSS0033658
Chr1	109730312	0.921787	CSS0034032
Chr9	14011485	0.921787	CSS0022190
Chr9	14011518	0.921787	CSS0022190
Chr9	14011587	0.921787	CSS0022190
Chr9	14011698	0.921787	CSS0022190
Chr9	14341906	0.921787	CSS0015016
Chr9	14341952	0.921787	CSS0015016
Chr9	14223319	0.921787	CSS0005335
Chr9	14223456	0.921787	CSS0005335
Chr9	13945157	0.921787	CSS0004711
Chr8	94620944	0.921522	CSS0037368
Chr8	94620957	0.921522	CSS0037368
Chr14	44064124	0.92141	CSS0011263
Chr2	169526707	0.921407	CSS0039435
Chr8	33326074	0.921407	CSS0024000
Chr9	15575058	0.921407	CSS0044697
Contig211	167685	0.921407	CSS0034855
Contig225	1577162	0.921407	CSS0036750
Chr1	85541220	0.921101	CSS0048539
Chr10	5008230	0.921101	CSS0045607
Chr10	27785787	0.921101	CSS0036600
Chr10	138672241	0.921101	CSS0024143
Chr7	43641254	0.921101	CSS0026082
Chr9	11558648	0.921101	CSS0015973
Chr2	76504577	0.921014	CSS0032055
Chr6	65081317	0.921014	CSS0046893
Chr12	126803288	0.920632	CSS0050410
Chr7	142185912	0.920632	CSS0000908
Chr6	134292966	0.920508	CSS0039396
Chr2	35387027	0.920397	CSS0005034
Chr5	189219436	0.920195	CSS0027317
Chr6	103927404	0.920195	CSS0022656
Chr4	9696578	0.919589	CSS0030018
Chr2	76471601	0.919588	CSS0004959
Chr6	66948846	0.91954	CSS0040293
Chr4	120136513	0.919368	CSS0034916
Chr2	93541140	0.919269	CSS0005703
Contig211	719967	0.919269	CSS0019372
Chr14	46594071	0.919195	CSS0025302
Chr2	79047779	0.919195	CSS0038937
Chr9	147122702	0.919073	CSS0030269
Chr3	144093081	0.918978	CSS0020605
Chr1	34804351	0.918772	CSS0010540
Chr10	3463297	0.918648	CSS0004587
Chr2	79047771	0.91837	CSS0038937
Chr3	183422967	0.918347	CSS0021018
Chr9	11556690	0.91832	CSS0015973
Chr1	120163929	0.918304	CSS0037755
Chr1	120164381	0.918304	CSS0037755
Chr1	120172506	0.918304	CSS0037755
Chr1	119899375	0.918304	CSS0037744
Chr1	31952584	0.918304	CSS0026019
Chr1	35177070	0.918304	CSS0021356
Chr1	122724255	0.918304	CSS0019507
Chr1	124548443	0.918304	CSS0013219
Chr1	124560772	0.918304	CSS0013219
Chr1	124579759	0.918304	CSS0013219
Chr1	167533151	0.918304	CSS0008574
Chr10	73733560	0.918304	CSS0046063
Chr10	73733732	0.918304	CSS0046063
Chr10	103820796	0.918304	CSS0035495
Chr10	130849399	0.918304	CSS0032515
Chr10	67395377	0.918304	CSS0029465
Chr10	15171273	0.918304	CSS0022624
Chr10	69838404	0.918304	CSS0021186
Chr10	110935006	0.918304	CSS0019357
Chr10	18787401	0.918304	CSS0006775
Chr10	15225178	0.918304	CSS0004274
Chr10	15226402	0.918304	CSS0004274
Chr12	84717113	0.918304	CSS0033333
Chr12	78969477	0.918304	CSS0023945
Chr15	2563019	0.918304	CSS0022845
Chr2	93542091	0.918304	CSS0036065
Chr2	93542208	0.918304	CSS0036065
Chr2	103107787	0.918304	CSS0034139
Chr2	128785249	0.918304	CSS0009776
Chr2	199764034	0.918304	CSS0005882
Chr3	22453078	0.918304	CSS0045071
Chr3	2523239	0.918304	CSS0044808
Chr3	179074829	0.918304	CSS0018616
Chr4	1238062	0.918304	CSS0047913
Chr4	102564826	0.918304	CSS0028569
Chr4	2371122	0.918304	CSS0018800
Chr5	179589325	0.918304	CSS0008329
Chr6	89595936	0.918304	CSS0049953
Chr6	89595984	0.918304	CSS0049953
Chr6	102796846	0.918304	CSS0038978
Chr6	115042157	0.918304	CSS0034153
Chr6	82762319	0.918304	CSS0033421
Chr6	83110971	0.918304	CSS0030482
Chr6	83115593	0.918304	CSS0030482
Chr6	83115807	0.918304	CSS0030482
Chr6	83116218	0.918304	CSS0030482
Chr6	83116241	0.918304	CSS0030482
Chr6	83116288	0.918304	CSS0030482
Chr6	149664999	0.918304	CSS0030434
Chr6	36304767	0.918304	CSS0025215
Chr6	36304787	0.918304	CSS0025215
Chr6	36304923	0.918304	CSS0025215
Chr6	37176099	0.918304	CSS0024016
Chr6	45071811	0.918304	CSS0023998
Chr6	103924559	0.918304	CSS0022656
Chr6	64629000	0.918304	CSS0020760
Chr6	35725471	0.918304	CSS0020493
Chr6	35725620	0.918304	CSS0020493
Chr6	35727643	0.918304	CSS0020493
Chr6	138984609	0.918304	CSS0018467
Chr6	110671372	0.918304	CSS0014185
Chr6	48078512	0.918304	CSS0003026
Chr7	140774280	0.918304	CSS0012630
Chr9	6465502	0.918304	CSS0044459
Chr9	68302984	0.918304	CSS0042139
Chr9	164220872	0.918304	CSS0024940
Chr9	11563657	0.918304	CSS0015973
Chr9	11566966	0.918304	CSS0015973
Chr9	12139054	0.918304	CSS0014078
Chr9	20984825	0.918304	CSS0002753
Contig1318	267474	0.918304	CSS0015608
Contig687	100380	0.918304	CSS0022666
Contig687	100572	0.918304	CSS0022666
Contig874	666230	0.918304	CSS0025664
Chr14	43041347	0.917834	CSS0046148
Chr14	43041697	0.917834	CSS0046148
Chr14	43042247	0.917834	CSS0046148
Chr14	43042398	0.917834	CSS0046148
Chr14	43046343	0.917834	CSS0046148
Chr14	43046952	0.917834	CSS0046148
Chr6	12543598	0.917834	CSS0040090
Chr6	80323615	0.917834	CSS0033189
Chr9	147763127	0.917834	CSS0031470
Chr2	211950024	0.917685	CSS0025527
Chr3	95127709	0.917685	CSS0042968
Chr6	81546271	0.917685	CSS0011474
Chr1	109648260	0.917501	CSS0018579
Chr1	124537175	0.917501	CSS0013219
Chr1	124554964	0.917501	CSS0013219
Chr1	120840805	0.917501	CSS0011515
Chr1	119844414	0.917501	CSS0008777
Chr1	88903729	0.917501	CSS0006931
Chr12	116964970	0.917501	CSS0043874
Chr12	84716949	0.917501	CSS0033333
Chr14	40589767	0.917501	CSS0013901
Chr14	56357258	0.917501	CSS0013453
Chr2	93863714	0.917501	CSS0045232
Chr2	208987556	0.917501	CSS0040835
Chr4	102564859	0.917501	CSS0028569
Chr4	102565886	0.917501	CSS0028569
Chr5	179588409	0.917501	CSS0008329
Chr5	179593247	0.917501	CSS0008329
Chr5	179594507	0.917501	CSS0008329
Chr5	179594518	0.917501	CSS0008329
Chr6	115042200	0.917501	CSS0034153
Chr6	61500212	0.917501	CSS0027700
Chr6	61500410	0.917501	CSS0027700
Chr6	61500468	0.917501	CSS0027700
Chr6	61501350	0.917501	CSS0027700
Chr6	77098099	0.917501	CSS0025464
Chr6	103925491	0.917501	CSS0022656
Chr6	103925492	0.917501	CSS0022656
Chr6	78063024	0.917501	CSS0019872
Chr6	3286687	0.917501	CSS0012326
Chr6	77668352	0.917501	CSS0012102
Chr6	57478459	0.917501	CSS0010744
Chr8	36466916	0.917501	CSS0046202
Chr9	154183668	0.917501	CSS0036851
Chr9	153325327	0.917501	CSS0030217
Chr9	159492325	0.917501	CSS0027873
Chr9	164217672	0.917501	CSS0024940
Chr9	164218644	0.917501	CSS0024940
Contig388	320592	0.917501	CSS0028565
Chr6	81526506	0.917362	CSS0029608
Chr10	105738410	0.91735	CSS0005939
Chr11	75061849	0.91735	CSS0036597
Chr5	179589067	0.91735	CSS0008329
Chr7	43641064	0.91735	CSS0026082
Chr1	39900894	0.917021	CSS0031125
Chr14	43032169	0.917021	CSS0026981
Chr14	43032198	0.917021	CSS0026981
Chr2	92604375	0.917021	CSS0028554
Chr6	12339602	0.917021	CSS0000831
Contig1119	580890	0.917021	CSS0013251
Chr9	9500344	0.916929	CSS0013915
Chr9	11557973	0.916699	CSS0015973
Contig149	511323	0.916699	CSS0027631
Chr1	124548749	0.916682	CSS0013219
Chr1	124548755	0.916682	CSS0013219
Chr1	124548764	0.916682	CSS0013219
Chr1	124554163	0.916682	CSS0013219
Chr10	110975686	0.916682	CSS0001442
Chr3	1679533	0.916682	CSS0019429
Chr5	179588179	0.916682	CSS0008329
Chr6	61501086	0.916682	CSS0027700
Chr6	61501652	0.916682	CSS0027700
Chr6	35711526	0.916682	CSS0000916
Chr7	84524993	0.916682	CSS0050385
Chr7	84525010	0.916682	CSS0050385
Chr7	84525026	0.916682	CSS0050385
Chr9	164218772	0.916682	CSS0024940
Contig137	683161	0.916682	CSS0036453
Contig137	686094	0.916682	CSS0036453
Chr4	132424223	0.91667	CSS0023090
Chr6	83299444	0.916668	CSS0032243
Contig796	409620	0.916645	CSS0021914
Contig40	228273	0.916485	CSS0036043
Chr10	5008198	0.916355	CSS0045607
Chr10	18783729	0.916355	CSS0006775
Chr11	75061769	0.916355	CSS0036597
Chr6	90289801	0.916355	CSS0010962
Chr8	15743641	0.916219	CSS0003460
Chr9	147893066	0.916193	CSS0029577
Contig980	621915	0.916193	CSS0012204
Contig980	622026	0.916193	CSS0012204
Chr1	120165650	0.915846	CSS0037755
Chr1	120165715	0.915846	CSS0037755
Chr1	120166341	0.915846	CSS0037755
Chr10	88312870	0.915846	CSS0014332
Chr2	208987050	0.915846	CSS0040835
Chr2	208987090	0.915846	CSS0040835
Chr3	16507457	0.915846	CSS0019457
Chr3	16507482	0.915846	CSS0019457
Chr7	84524789	0.915846	CSS0050385
Chr7	84524804	0.915846	CSS0050385
Chr7	84524805	0.915846	CSS0050385
Chr7	84524982	0.915846	CSS0050385
Chr7	84525036	0.915846	CSS0050385
Chr7	6321881	0.915846	CSS0043866
Chr9	20813605	0.915846	CSS0033376
Chr9	12128119	0.915846	CSS0007163
Contig1239	166248	0.915846	CSS0024123
Contig1318	267521	0.915846	CSS0015608
Contig211	674661	0.915846	CSS0046070
Chr2	22929631	0.915793	CSS0015699
Chr6	81526490	0.915702	CSS0029608
Chr6	81526492	0.915702	CSS0029608
Chr1	118566311	0.915689	CSS0029521
Chr15	103912020	0.915668	CSS0025329
Chr1	26911976	0.915593	CSS0002854
Chr1	123084302	0.915347	CSS0025042
Chr1	19511040	0.915347	CSS0006346
Chr10	28251301	0.915347	CSS0046584
Chr12	65719451	0.915347	CSS0009811
Chr6	77128608	0.915337	CSS0032755
Chr9	71425683	0.915168	CSS0006899
Chr9	71425703	0.915168	CSS0006899
Chr9	71425760	0.915168	CSS0006899
Chr9	71427914	0.915168	CSS0006899
Chr3	175779830	0.915147	CSS0036903
Chr10	112316232	0.914994	CSS0036099
Chr5	175221313	0.914994	CSS0041708
Chr6	102628902	0.914994	CSS0034345
Chr6	61501798	0.914994	CSS0027700
Chr6	2735625	0.914994	CSS0007579
Chr7	84525042	0.914994	CSS0050385
Chr9	11554792	0.914994	CSS0015973
Chr4	132424234	0.914897	CSS0023090
Chr12	78969845	0.914654	CSS0023945
Contig1093	1674961	0.91464	CSS0007227
Chr1	196583778	0.914485	CSS0034276
Chr10	112314767	0.914485	CSS0036099
Chr10	112316096	0.914485	CSS0036099
Chr10	120876937	0.914485	CSS0004899
Chr10	120876948	0.914485	CSS0004899
Contig1054	754239	0.914259	CSS0023237
Chr1	138810840	0.914124	CSS0021282
Chr10	59990716	0.914124	CSS0027271
Chr13	38422480	0.914124	CSS0028898
Chr3	167098929	0.914124	CSS0036091
Chr3	12782451	0.914124	CSS0026504
Chr6	36563273	0.914124	CSS0023764
Chr6	39580093	0.914124	CSS0012951
Chr7	84524739	0.914124	CSS0050385
Chr7	84524751	0.914124	CSS0050385
Chr9	154183465	0.914124	CSS0036851
Chr9	20813554	0.914124	CSS0033376
Chr9	153201449	0.914124	CSS0031866
Chr9	11554528	0.914124	CSS0015973
Chr6	41348799	0.914055	CSS0006792
Chr6	41348816	0.914055	CSS0006792
Contig1196	719944	0.914003	CSS0048234
Chr15	82188680	0.913973	CSS0034410
Contig641	760402	0.913973	CSS0005723
Chr1	100342618	0.913605	CSS0037029
Chr3	13649077	0.913605	CSS0003543
Chr15	10474556	0.913237	CSS0022689
Chr2	77649912	0.913237	CSS0014730
Chr9	11554623	0.913237	CSS0015973
Chr9	11556236	0.913237	CSS0015973
Chr10	15174216	0.912706	CSS0022624
Chr12	147869418	0.912706	CSS0007853
Contig875	222843	0.912706	CSS0031365
Chr6	90291262	0.912367	CSS0010962
Chr9	14009788	0.912367	CSS0022190
Chr12	10364941	0.91233	CSS0012805
Chr2	89149597	0.91233	CSS0046595
Chr3	119593086	0.91233	CSS0035789
Chr8	155520759	0.912173	CSS0019726
Chr6	82762552	0.912022	CSS0033421
Chr9	14011173	0.912022	CSS0022190
Chr9	14223070	0.912022	CSS0005335
Contig744	136242	0.912022	CSS0014821
Chr1	15768813	0.911941	CSS0011196
Chr10	1909459	0.911789	CSS0030712
Chr10	1909531	0.911789	CSS0030712
Contig1054	758564	0.911789	CSS0023237
Contig1054	758582	0.911789	CSS0023237
Chr12	135207433	0.911675	CSS0000911
Chr4	1260501	0.911589	CSS0037547
Chr1	55483487	0.911505	CSS0035725
Chr13	60385952	0.911505	CSS0043378
Chr6	127208768	0.911505	CSS0011529
Chr9	13557142	0.911505	CSS0008662
Chr13	55150379	0.911413	CSS0041142
Chr14	48449558	0.911405	CSS0002830
Chr3	132412450	0.911405	CSS0044763
Chr4	102564894	0.911405	CSS0028569
Chr7	36766522	0.911405	CSS0049773
Contig1318	267566	0.911405	CSS0015608
Contig484	509113	0.911231	CSS0021172
Chr6	82762693	0.911153	CSS0033421
Chr10	15171666	0.910851	CSS0022624
Chr6	90112354	0.910851	CSS0048858
Chr6	141907546	0.910851	CSS0019233
Contig1054	758570	0.910851	CSS0023237
Chr8	15896914	0.910712	CSS0030244
Chr13	60385912	0.910625	CSS0043378
Chr2	73900322	0.910625	CSS0042513
Chr12	145770970	0.91046	CSS0013709
Chr2	55248462	0.91046	CSS0043880
Chr2	93541078	0.91046	CSS0005703
Chr6	127741896	0.91046	CSS0018065
Chr7	84523224	0.91046	CSS0050385
Contig1239	344593	0.91046	CSS0000237
Contig1318	267572	0.91046	CSS0015608
Contig1291	409075	0.910421	CSS0040110
Contig514	700556	0.910421	CSS0004204
Chr3	118366659	0.910085	CSS0045420
Chr10	3462831	0.909894	CSS0004587
Chr6	33843756	0.909894	CSS0022436
Chr6	59262023	0.909894	CSS0017407
Chr6	12337083	0.909894	CSS0000831
Chr8	35179477	0.909894	CSS0023132
Contig1054	758600	0.909894	CSS0023237
Chr2	73900067	0.909728	CSS0042513
Chr6	109394322	0.909728	CSS0014626
Chr15	100358359	0.909591	CSS0046610
Chr1	221266821	0.909494	CSS0012152
Chr12	140524771	0.909494	CSS0010799
Chr2	209750447	0.909494	CSS0040558
Chr2	93541099	0.909494	CSS0005703
Chr4	175394549	0.909494	CSS0017156
Chr5	175221344	0.909494	CSS0041708
Chr6	85787703	0.909494	CSS0018123
Chr7	84523218	0.909494	CSS0050385
Chr7	171664468	0.909494	CSS0045929
Chr15	103912124	0.909408	CSS0025329
Chr15	103912126	0.909408	CSS0025329
Chr1	85536099	0.908916	CSS0048539
Chr10	137084130	0.908916	CSS0030824
Chr2	93539487	0.908916	CSS0005703
Chr6	12337088	0.908916	CSS0000831
Chr12	141677307	0.908607	CSS0012045
Chr14	6761491	0.908507	CSS0020154
Chr2	83443159	0.908507	CSS0042218
Chr2	83443159	0.908507	CSS0015692
Chr4	175393395	0.908507	CSS0017156
Chr4	175394899	0.908507	CSS0017156
Chr6	81526422	0.908336	CSS0029608
Chr6	81526425	0.908336	CSS0029608
Chr6	81526426	0.908336	CSS0029608
Chr6	81526437	0.908336	CSS0029608
Chr6	81526448	0.908336	CSS0029608
Chr9	45748935	0.908336	CSS0005792
Chr14	43630274	0.908139	CSS0020750
Chr9	36593512	0.908067	CSS0019268
Chr15	4542506	0.908051	CSS0032585
Chr15	4542510	0.908051	CSS0032585
Chr10	42958734	0.907917	CSS0040780
Chr10	165477100	0.907917	CSS0002112
Chr12	78969742	0.907917	CSS0023945
Chr5	179588729	0.907917	CSS0008329
Chr6	30014298	0.907917	CSS0017504
Contig1054	758610	0.907917	CSS0023237
Chr6	9018097	0.90788	CSS0025345
Chr3	186297214	0.907585	CSS0047481
Chr12	79708835	0.907499	CSS0004930
Chr2	83443171	0.907499	CSS0042218
Chr2	209750324	0.907499	CSS0040558
Chr2	83443171	0.907499	CSS0015692
Chr3	2958540	0.907499	CSS0016625
Chr4	175393383	0.907499	CSS0017156
Chr4	175393388	0.907499	CSS0017156
Chr6	85787683	0.907499	CSS0018123
Chr7	84523196	0.907499	CSS0050385
Chr7	84523200	0.907499	CSS0050385
Chr10	164924530	0.907076	CSS0042978
Chr12	81357831	0.906926	CSS0001936
Chr4	23149456	0.906895	CSS0028243
Chr5	71986513	0.906895	CSS0046803
Chr5	71986514	0.906895	CSS0046803
Chr3	183422956	0.906648	CSS0021018
Chr10	67546520	0.906468	CSS0037384
Chr15	4542802	0.906468	CSS0032585
Chr15	2554456	0.906468	CSS0031355
Chr15	2554500	0.906468	CSS0031355
Chr3	119592802	0.906468	CSS0035789
Chr4	44874113	0.906468	CSS0020576
Chr6	4539459	0.906468	CSS0036936
Chr9	11556427	0.906468	CSS0015973
Chr9	11556792	0.906468	CSS0015973
Chr6	45375518	0.906418	CSS0039563
Chr8	142322975	0.906389	CSS0010305
Chr15	745807	0.906288	CSS0020817
Chr15	2576974	0.905953	CSS0017795
Chr1	138303123	0.905851	CSS0035105
Chr12	35385505	0.905851	CSS0014868
Chr2	124919063	0.905851	CSS0012202
Chr2	109593315	0.905414	CSS0036689
Chr3	121746892	0.905414	CSS0050450
Chr3	178085807	0.90531	CSS0041928
Chr6	145875288	0.90531	CSS0021969
Chr6	54489041	0.90523	CSS0021602
Chr9	14007007	0.905157	CSS0022190
Chr14	49386786	0.904866	CSS0003697
Chr1	42695206	0.904856	CSS0045603
Chr1	31962398	0.904856	CSS0026019
Chr1	208208562	0.904856	CSS0024320
Chr1	119843959	0.904856	CSS0008777
Chr1	119844823	0.904856	CSS0008777
Chr1	96095812	0.904856	CSS0004166
Chr10	68667682	0.904856	CSS0048906
Chr10	68690882	0.904856	CSS0048906
Chr10	68691192	0.904856	CSS0048906
Chr10	68691196	0.904856	CSS0048906
Chr10	68691227	0.904856	CSS0048906
Chr10	66250633	0.904856	CSS0040231
Chr10	67922546	0.904856	CSS0036069
Chr10	2088851	0.904856	CSS0022349
Chr10	2089198	0.904856	CSS0022349
Chr10	15224882	0.904856	CSS0004274
Chr14	19281903	0.904856	CSS0042231
Chr14	48253445	0.904856	CSS0039134
Chr14	48253554	0.904856	CSS0039134
Chr14	48253833	0.904856	CSS0039134
Chr14	5205747	0.904856	CSS0033090
Chr15	4581662	0.904856	CSS0038482
Chr15	2550537	0.904856	CSS0031355
Chr15	2552304	0.904856	CSS0031355
Chr15	2552940	0.904856	CSS0031355
Chr15	2554001	0.904856	CSS0031355
Chr15	2555185	0.904856	CSS0031355
Chr2	198601063	0.904856	CSS0050130
Chr2	198601076	0.904856	CSS0050130
Chr2	93543959	0.904856	CSS0036065
Chr2	21426261	0.904856	CSS0034420
Chr2	124097887	0.904856	CSS0014330
Chr2	210483376	0.904856	CSS0011813
Chr3	178182995	0.904856	CSS0045126
Chr3	132409309	0.904856	CSS0044763
Chr3	179825131	0.904856	CSS0040691
Chr3	179825133	0.904856	CSS0040691
Chr3	179828667	0.904856	CSS0040691
Chr3	179828917	0.904856	CSS0040691
Chr3	179074072	0.904856	CSS0018616
Chr3	179074189	0.904856	CSS0018616
Chr3	179074528	0.904856	CSS0018616
Chr3	179074567	0.904856	CSS0018616
Chr3	179074782	0.904856	CSS0018616
Chr3	178450121	0.904856	CSS0017256
Chr3	91537177	0.904856	CSS0003676
Chr3	178520733	0.904856	CSS0001264
Chr3	178527139	0.904856	CSS0001264
Chr3	178527296	0.904856	CSS0001264
Chr4	168753416	0.904856	CSS0041444
Chr4	102564449	0.904856	CSS0028569
Chr4	102564504	0.904856	CSS0028569
Chr4	102564745	0.904856	CSS0028569
Chr6	66948256	0.904856	CSS0040293
Chr6	36251545	0.904856	CSS0038717
Chr6	48147160	0.904856	CSS0037814
Chr6	78509912	0.904856	CSS0036317
Chr6	78509922	0.904856	CSS0036317
Chr6	39749926	0.904856	CSS0035357
Chr6	83115473	0.904856	CSS0030482
Chr6	83116086	0.904856	CSS0030482
Chr6	58651705	0.904856	CSS0029054
Chr6	103924502	0.904856	CSS0022656
Chr6	35727252	0.904856	CSS0020493
Chr6	44812185	0.904856	CSS0016402
Chr6	110664532	0.904856	CSS0014185
Chr6	19189339	0.904856	CSS0008548
Chr6	19189425	0.904856	CSS0008548
Chr6	163119550	0.904856	CSS0005827
Chr7	182473049	0.904856	CSS0047110
Chr7	174174101	0.904856	CSS0013210
Chr7	174174109	0.904856	CSS0013210
Chr7	174174266	0.904856	CSS0013210
Chr8	27080129	0.904856	CSS0033857
Chr8	27080153	0.904856	CSS0033857
Chr8	27080288	0.904856	CSS0033857
Chr8	27080323	0.904856	CSS0033857
Chr8	27080342	0.904856	CSS0033857
Chr9	94180564	0.904856	CSS0026553
Chr9	162093025	0.904856	CSS0018680
Chr9	162695260	0.904856	CSS0011753
Contig1052	276791	0.904856	CSS0003656
Contig1100	309849	0.904856	CSS0048997
Contig1100	309856	0.904856	CSS0048997
Contig1100	312997	0.904856	CSS0048997
Contig1100	97991	0.904856	CSS0038663
Contig1186	333478	0.904856	CSS0022348
Contig149	498455	0.904856	CSS0008911
Chr10	112317797	0.904782	CSS0036099
Chr12	79618121	0.904782	CSS0015191
Chr2	31789841	0.904782	CSS0012811
Chr6	127741994	0.904782	CSS0018065
Chr2	202869151	0.90467	CSS0015738
Chr1	79999260	0.904356	CSS0045148
Chr3	132419712	0.904356	CSS0044763
Chr4	2548809	0.904356	CSS0013185
Chr6	12543164	0.904356	CSS0040090
Chr6	12543661	0.904356	CSS0040090
Contig137	683307	0.904356	CSS0036453
Contig952	115422	0.904356	CSS0006428
Chr8	8576246	0.904336	CSS0011000
Chr10	14298101	0.90415	CSS0037099
Chr6	54499778	0.904147	CSS0040376
Chr6	53066980	0.904147	CSS0027353
Chr3	119590080	0.903945	CSS0035789
Chr1	20938964	0.903926	CSS0024640
Chr1	120840966	0.903926	CSS0011515
Chr1	119863281	0.903926	CSS0008777
Chr1	40245842	0.903926	CSS0008024
Chr10	73733704	0.903926	CSS0046063
Chr10	59991190	0.903926	CSS0027271
Chr10	59991259	0.903926	CSS0027271
Chr10	121226169	0.903926	CSS0011230
Chr13	74083007	0.903926	CSS0028100
Chr13	64274267	0.903926	CSS0000376
Chr15	9273577	0.903926	CSS0033692
Chr15	10666495	0.903926	CSS0015138
Chr2	203178169	0.903926	CSS0023731
Chr3	180406581	0.903926	CSS0049873
Chr3	179826362	0.903926	CSS0040691
Chr3	179826440	0.903926	CSS0040691
Chr3	179826443	0.903926	CSS0040691
Chr3	179826457	0.903926	CSS0040691
Chr3	179827921	0.903926	CSS0040691
Chr3	179828199	0.903926	CSS0040691
Chr3	179828253	0.903926	CSS0040691
Chr3	179829060	0.903926	CSS0040691
Chr3	179830102	0.903926	CSS0040691
Chr3	179831149	0.903926	CSS0040691
Chr3	119598707	0.903926	CSS0020424
Chr3	14559678	0.903926	CSS0007265
Chr3	178520776	0.903926	CSS0001264
Chr3	178527629	0.903926	CSS0001264
Chr3	178527799	0.903926	CSS0001264
Chr4	102564838	0.903926	CSS0028569
Chr6	82762195	0.903926	CSS0033421
Chr6	163150182	0.903926	CSS0026739
Chr6	163102681	0.903926	CSS0005827
Chr6	163105656	0.903926	CSS0005827
Chr7	84524876	0.903926	CSS0050385
Chr7	182472895	0.903926	CSS0047110
Contig940	490	0.903926	CSS0001732
Chr10	123195693	0.903855	CSS0038374
Chr6	12303248	0.903855	CSS0045795
Chr6	80323525	0.903855	CSS0033189
Chr9	147776104	0.903689	CSS0031470
Chr10	115463669	0.90358	CSS0030965
Chr15	9271549	0.903417	CSS0033692
Chr2	82895561	0.903417	CSS0020107
Chr6	102799277	0.903417	CSS0038978
Chr6	53081584	0.903417	CSS0027353
Chr6	90037654	0.903417	CSS0011549
Chr9	159711141	0.903417	CSS0004824
Chr2	83443073	0.903232	CSS0042218
Chr2	83443073	0.903232	CSS0015692
Chr4	48004566	0.903073	CSS0029601
Chr4	67470633	0.90304	CSS0012578
Chr1	31700405	0.903024	CSS0007728
Chr2	76504619	0.903024	CSS0032055
Chr9	13884521	0.903024	CSS0044955
Chr9	22726677	0.903024	CSS0036488
Chr9	134122363	0.903024	CSS0034936
Chr9	14006787	0.903024	CSS0022190
Chr9	14006803	0.903024	CSS0022190
Chr9	13888647	0.903024	CSS0019919
Chr9	13888826	0.903024	CSS0019919
Chr9	13912107	0.903024	CSS0017766
Chr9	13912186	0.903024	CSS0017766
Chr9	13914709	0.903024	CSS0017766
Chr9	13556680	0.903024	CSS0008662
Chr1	20938953	0.902978	CSS0024640
Chr1	124560267	0.902978	CSS0013219
Chr10	2089652	0.902978	CSS0022349
Chr10	68634103	0.902978	CSS0016143
Chr12	83646881	0.902978	CSS0029199
Chr2	79106402	0.902978	CSS0043349
Chr2	73900206	0.902978	CSS0042513
Chr2	77649880	0.902978	CSS0014730
Chr2	33689860	0.902978	CSS0005072
Chr6	36562702	0.902978	CSS0023764
Chr6	163119634	0.902978	CSS0005827
Chr6	35711494	0.902978	CSS0000916
Chr7	84524892	0.902978	CSS0050385
Chr7	84524942	0.902978	CSS0050385
Chr7	84524955	0.902978	CSS0050385
Chr9	4583032	0.902978	CSS0021449
Chr9	67897810	0.902978	CSS0005201
Contig980	673766	0.902905	CSS0035964
Chr3	99653436	0.902664	CSS0044387
Chr4	168747163	0.902664	CSS0030915
Chr6	86345397	0.902664	CSS0006184
Chr1	208174840	0.902585	CSS0016013
Chr10	112317805	0.902571	CSS0036099
Chr12	79618110	0.902571	CSS0015191
Chr14	63507561	0.902459	CSS0011142
Chr14	63507588	0.902459	CSS0011142
Chr6	39458495	0.902459	CSS0043454
Contig592	141508	0.902092	CSS0035355
Chr13	60385964	0.902073	CSS0043378
Chr2	89149416	0.902011	CSS0046595
Chr5	177130060	0.902011	CSS0002793
Chr6	89858441	0.902011	CSS0044084
Chr6	166093251	0.902011	CSS0036931
Chr7	84524925	0.902011	CSS0050385
Contig137	686049	0.902011	CSS0036453
Chr4	1997941	0.901937	CSS0025486
Chr9	5999370	0.901937	CSS0000232
Chr2	71799094	0.901906	CSS0019648
Chr8	34835710	0.901906	CSS0033629
Chr4	155633865	0.901885	CSS0002306
Chr6	77991676	0.90174	CSS0022385
Chr2	39689505	0.901489	CSS0005718
Chr8	15738076	0.901489	CSS0003460
Chr1	25815420	0.901481	CSS0030813
Chr6	12543721	0.901481	CSS0040090
Chr8	15743764	0.901105	CSS0003460
Chr2	16136791	0.901025	CSS0008487
Chr2	16136807	0.901025	CSS0008487
Chr2	93540929	0.901025	CSS0005703
Chr2	93540944	0.901025	CSS0005703
Chr7	12345745	0.901025	CSS0039282
Chr9	14392418	0.901025	CSS0020567
Contig1239	166223	0.901025	CSS0024123
Chr3	118368763	0.901015	CSS0045420
Chr1	25357838	0.900979	CSS0000347
Chr6	82202202	0.900979	CSS0016436
Chr6	36304468	0.900948	CSS0025215
Chr6	36304480	0.900948	CSS0025215
Chr6	36304490	0.900948	CSS0025215
Contig129	185501	0.900943	CSS0039982
Contig484	509131	0.900765	CSS0021172
Chr4	67470627	0.900746	CSS0012578
Chr2	112409464	0.90073	CSS0043989
Chr14	43635792	0.90067	CSS0020750
Chr9	19644146	0.90067	CSS0040589
Chr13	72059302	0.900486	CSS0006740
Chr1	208986743	0.900484	CSS0033241
Chr6	67627765	0.900484	CSS0045224
Chr8	50858589	0.900484	CSS0038688
Chr8	50858627	0.900484	CSS0038688
Contig875	222643	0.900484	CSS0031365
Chr15	32205881	0.900452	CSS0048410
Chr4	65265904	0.900391	CSS0036874
Chr6	45376027	0.900322	CSS0039563
Chr12	133099760	0.900116	CSS0000239
Chr3	178513872	0.900018	CSS0001264
Chr6	39580005	0.900018	CSS0012951
Chr7	84524621	0.900018	CSS0050385
Chr7	84524628	0.900018	CSS0050385
Chr9	153201784	0.900018	CSS0031866
Contig1054	359930	0.900018	CSS0007156
Chr7	34173968	0.9	CSS0021549
Chr1	144793487	0.899765	CSS0049658
Chr10	68665398	0.899765	CSS0048906
Chr12	9043831	0.899707	CSS0009704
Chr6	105046641	0.899562	CSS0030666
Chr4	67470616	0.899557	CSS0012578
Contig578	90479	0.899557	CSS0028238
Chr11	75061817	0.899054	CSS0036597
Chr12	79619229	0.899054	CSS0015191
Chr1	120949839	0.898991	CSS0028368
Chr2	83440029	0.898991	CSS0015692
Chr2	77649938	0.898991	CSS0014730
Chr3	182100363	0.898991	CSS0032956
Chr7	84524642	0.898991	CSS0050385
Chr9	11544351	0.898991	CSS0034813
Chr10	27375227	0.898967	CSS0044755
Contig133	89056	0.898912	CSS0037598
Chr6	127471616	0.898759	CSS0038253
Chr6	45376205	0.898718	CSS0039563
Chr2	83441085	0.898553	CSS0015692
Chr4	130653565	0.898427	CSS0024350
Chr7	74713575	0.898427	CSS0011817
Chr13	5837025	0.89834	CSS0011108
Chr2	146043507	0.898327	CSS0003921
Chr6	19514890	0.898155	CSS0007362
Chr2	209851520	0.897942	CSS0006324
Chr2	100235492	0.897942	CSS0000982
Chr3	119590713	0.897942	CSS0035789
Chr6	58652207	0.897942	CSS0029054
Chr6	44812553	0.897942	CSS0016402
Chr7	84524658	0.897942	CSS0050385
Chr2	93539530	0.897367	CSS0005703
Chr3	132411765	0.897367	CSS0044763
Chr3	143032467	0.897367	CSS0020681
Chr9	11557787	0.897367	CSS0015973
Contig171	227328	0.897367	CSS0027264
Chr10	121776790	0.89707	CSS0004421
Chr6	5275603	0.897012	CSS0001813
Chr13	25050949	0.896872	CSS0036594
Chr2	202864277	0.896872	CSS0015738
Chr2	77650039	0.896872	CSS0014730
Chr3	182090353	0.896872	CSS0005060
Chr3	182090386	0.896872	CSS0005060
Contig1318	267567	0.896872	CSS0015608
Contig248	602121	0.896872	CSS0025979
Chr1	208174976	0.896665	CSS0016013
Chr3	186297237	0.896665	CSS0047481
Contig1054	763557	0.896623	CSS0025506
Chr9	14042621	0.896458	CSS0039026
Chr2	208987658	0.896284	CSS0040835
Chr14	47648705	0.896161	CSS0035116
Chr4	141839012	0.895794	CSS0010893
Contig1122	582167	0.895794	CSS0040709
Chr15	75160720	0.895778	CSS0038273
Chr2	83443042	0.895778	CSS0042218
Chr2	83443042	0.895778	CSS0015692
Chr2	16135895	0.895778	CSS0008487
Chr2	16135917	0.895778	CSS0008487
Chr2	16135918	0.895778	CSS0008487
Chr3	132412483	0.895778	CSS0044763
Chr3	182166604	0.895778	CSS0018453
Chr12	149431693	0.895694	CSS0006932
Chr2	76717384	0.895694	CSS0039684
Chr9	14005781	0.895542	CSS0022190
Chr2	133872050	0.895178	CSS0028276
Contig931	117498	0.895178	CSS0028184
Chr6	67676607	0.895126	CSS0028112
Chr14	48453238	0.895071	CSS0002830
Chr9	71425867	0.894924	CSS0006899
Chr8	55326715	0.894874	CSS0025828
Chr15	19703928	0.894662	CSS0013444
Chr2	169522546	0.894662	CSS0039435
Chr2	16135913	0.894662	CSS0008487
Chr3	87471658	0.894662	CSS0034729
Chr3	182166614	0.894662	CSS0018453
Chr9	11544034	0.894662	CSS0034813
Chr8	15743611	0.894626	CSS0003460
Chr8	15743623	0.894626	CSS0003460
Chr7	182767712	0.894485	CSS0024285
Chr6	35704488	0.894439	CSS0000916
Chr7	86094539	0.894331	CSS0015733
Chr2	208987668	0.894048	CSS0040835
Chr8	4432833	0.894048	CSS0046522
Contig1186	205326	0.894048	CSS0047889
Contig936	322271	0.894048	CSS0009709
Chr1	109730224	0.893757	CSS0034032
Chr10	45253781	0.893757	CSS0002048
Chr2	77650225	0.893521	CSS0014730
Chr2	77651464	0.893521	CSS0014730
Chr2	209853270	0.893521	CSS0006324
Chr9	48529874	0.893521	CSS0002652
Chr9	48529898	0.893521	CSS0002652
Chr10	70411658	0.893432	CSS0042270
Chr2	55116229	0.893432	CSS0031022
Chr7	84454302	0.893432	CSS0014845
Contig560	51023	0.893432	CSS0002649
Contig937	116769	0.893432	CSS0043680
Chr3	99653618	0.893382	CSS0044387
Chr6	145868795	0.893382	CSS0021969
Chr7	69086649	0.89336	CSS0000613
Contig733	132458	0.893312	CSS0031536
Chr13	64546837	0.893007	CSS0029222
Contig545	71628	0.892983	CSS0040120
Chr8	35179436	0.892894	CSS0023132
Chr6	35705186	0.892822	CSS0000916
Chr9	13557652	0.89272	CSS0008662
Chr9	12738389	0.89272	CSS0005341
Chr2	69530244	0.89268	CSS0043545
Chr2	202863630	0.89268	CSS0015738
Chr3	139381105	0.892355	CSS0032462
Chr9	14008701	0.892338	CSS0022190
Chr6	95005384	0.892211	CSS0039842
Contig724	227451	0.891716	CSS0012100
Chr1	49078788	0.891714	CSS0036715
Chr10	59158844	0.891714	CSS0018194
Chr3	139381143	0.891714	CSS0032462
Chr6	59779307	0.891714	CSS0033373
Chr6	59779307	0.891714	CSS0032661
Chr9	11558007	0.891714	CSS0015973
Chr9	12738433	0.891663	CSS0005341
Chr1	42694963	0.891569	CSS0045603
Chr1	31952734	0.891569	CSS0026019
Chr1	109648666	0.891569	CSS0018579
Chr1	109648702	0.891569	CSS0018579
Chr1	109648779	0.891569	CSS0018579
Chr10	5960408	0.891569	CSS0048035
Chr10	5960543	0.891569	CSS0048035
Chr10	5960546	0.891569	CSS0048035
Chr10	5960584	0.891569	CSS0048035
Chr10	15224539	0.891569	CSS0004274
Chr12	93117045	0.891569	CSS0044960
Chr12	16639881	0.891569	CSS0034481
Chr12	144749379	0.891569	CSS0012119
Chr14	5206801	0.891569	CSS0033090
Chr15	2552427	0.891569	CSS0031355
Chr15	2552478	0.891569	CSS0031355
Chr15	2552760	0.891569	CSS0031355
Chr15	2555365	0.891569	CSS0031355
Chr15	2558036	0.891569	CSS0022845
Chr15	2558276	0.891569	CSS0022845
Chr15	1511094	0.891569	CSS0006684
Chr2	109594020	0.891569	CSS0036689
Chr2	72637665	0.891569	CSS0020816
Chr2	210483244	0.891569	CSS0011813
Chr2	83412616	0.891569	CSS0000475
Chr3	119596690	0.891569	CSS0035789
Chr3	182492185	0.891569	CSS0033565
Chr3	144089579	0.891569	CSS0020605
Chr3	179074736	0.891569	CSS0018616
Chr3	16820991	0.891569	CSS0001000
Chr4	169065003	0.891569	CSS0031259
Chr4	102564321	0.891569	CSS0028569
Chr4	102564323	0.891569	CSS0028569
Chr6	78509725	0.891569	CSS0036317
Chr6	70521438	0.891569	CSS0025432
Chr6	104686033	0.891569	CSS0024555
Chr6	104686153	0.891569	CSS0024555
Chr6	104686192	0.891569	CSS0024555
Chr6	104686384	0.891569	CSS0024555
Chr6	3287147	0.891569	CSS0012326
Chr7	136266649	0.891569	CSS0043464
Chr9	12746449	0.891569	CSS0036992
Chr9	147767262	0.891569	CSS0031470
Contig1141	204878	0.891569	CSS0009434
Contig1186	331412	0.891569	CSS0022348
Contig1186	333306	0.891569	CSS0022348
Contig1186	279719	0.891569	CSS0001197
Contig567	365363	0.891569	CSS0047423
Contig62	124494	0.891569	CSS0043557
Chr6	34674062	0.891461	CSS0047821
Chr11	23396966	0.891385	CSS0040604
Chr6	95004090	0.891273	CSS0039842
Chr7	174896896	0.891273	CSS0034081
Chr3	178177547	0.89119	CSS0014879
Chr5	26544335	0.89119	CSS0002760
Chr9	76738240	0.89119	CSS0010774
Chr2	83442854	0.891163	CSS0042218
Chr2	83442854	0.891163	CSS0015692
Chr3	13653034	0.891163	CSS0038069
Chr6	59261500	0.89107	CSS0017407
Chr1	31952663	0.89104	CSS0026019
Chr10	13434670	0.89104	CSS0043372
Chr14	42040601	0.89104	CSS0004447
Chr6	57062930	0.89104	CSS0019057
Chr6	57063879	0.89104	CSS0019057
Chr9	90607964	0.89104	CSS0031725
Contig137	683294	0.89104	CSS0036453
Contig287	320027	0.89104	CSS0017628
Chr1	208175429	0.891037	CSS0016013
Chr2	83353833	0.890877	CSS0041492
Chr8	15896752	0.890823	CSS0030244
Chr15	2576179	0.890585	CSS0017795
Chr1	192757855	0.890515	CSS0046781
Chr1	55483503	0.890515	CSS0035725
Chr1	55483518	0.890515	CSS0035725
Chr1	55483535	0.890515	CSS0035725
Chr1	48248686	0.890515	CSS0026526
Chr1	48248698	0.890515	CSS0026526
Chr1	138447177	0.890515	CSS0009628
Chr10	11703983	0.890515	CSS0013101
Chr13	60384542	0.890515	CSS0043378
Chr15	2564389	0.890515	CSS0040794
Chr2	109595876	0.890515	CSS0036689
Chr2	16137117	0.890515	CSS0008487
Chr3	182494155	0.890515	CSS0033565
Chr3	16836690	0.890515	CSS0001000
Chr4	102841241	0.890515	CSS0045129
Chr4	136246041	0.890515	CSS0023124
Chr6	68639033	0.890515	CSS0035336
Chr6	83110565	0.890515	CSS0030482
Chr6	163101936	0.890515	CSS0005827
Chr7	182476116	0.890515	CSS0047110
Chr7	95103359	0.890515	CSS0015974
Chr9	14008360	0.890515	CSS0022190
Contig1186	385656	0.890515	CSS0024480
Contig1186	333776	0.890515	CSS0022348
Contig724	241953	0.890515	CSS0012100
Chr6	57064002	0.89051	CSS0019057
Chr1	118868547	0.890508	CSS0038936
Chr10	165477137	0.890508	CSS0002112
Chr6	27667116	0.890508	CSS0043668
Contig1186	205283	0.890508	CSS0047889
Chr10	89665522	0.890422	CSS0038647
Chr3	33157050	0.890396	CSS0050253
Chr14	43635752	0.890318	CSS0020750
Chr11	63232003	0.890245	CSS0023093
Chr3	118368284	0.889995	CSS0045420
Chr5	26544342	0.889995	CSS0002760
Contig995	152807	0.889995	CSS0019797
Chr1	110327278	0.889977	CSS0030699
Chr1	110327295	0.889977	CSS0030699
Chr1	31952500	0.889977	CSS0026019
Chr12	148770052	0.889977	CSS0006638
Chr15	9271685	0.889977	CSS0033692
Chr6	36386685	0.889977	CSS0030029
Chr6	103924929	0.889977	CSS0022656
Contig287	319913	0.889977	CSS0017628
Contig287	319948	0.889977	CSS0017628
Contig287	321730	0.889977	CSS0017628
Chr15	4682246	0.889944	CSS0038968
Chr12	121364778	0.889728	CSS0022312
Chr4	182309674	0.889485	CSS0010230
Chr15	4343884	0.889441	CSS0048364
Chr2	93876447	0.889441	CSS0045232
Chr2	109594711	0.889441	CSS0036689
Chr2	109594865	0.889441	CSS0036689
Chr2	16136648	0.889441	CSS0008487
Chr3	90944078	0.889441	CSS0008725
Chr3	90944152	0.889441	CSS0008725
Chr6	2758829	0.889441	CSS0030710
Chr12	133198922	0.889436	CSS0009658
Chr9	140148942	0.889436	CSS0027172
Contig294	34848	0.889436	CSS0009859
Chr13	73893462	0.889274	CSS0022701
Chr4	177806693	0.889274	CSS0021952
Chr7	142185859	0.889103	CSS0000908
Chr1	208174634	0.889066	CSS0016013
Chr10	2573129	0.888892	CSS0043909
Chr6	177744837	0.888892	CSS0043205
Chr6	70174909	0.888892	CSS0042749
Chr6	145872454	0.888892	CSS0021969
Chr6	2735918	0.888892	CSS0007579
Chr6	82210965	0.888892	CSS0001619
Chr9	5999852	0.888892	CSS0000232
Contig251	174513	0.888773	CSS0031995
Chr7	84524230	0.888701	CSS0050385
Chr9	30968018	0.888701	CSS0003523
Chr1	128756544	0.888684	CSS0026507
Chr6	86375673	0.888684	CSS0013507
Chr10	143186077	0.888672	CSS0046647
Chr10	143186077	0.888672	CSS0006069
Chr4	163819251	0.888672	CSS0009311
Chr1	120170506	0.8886	CSS0037755
Contig638	779848	0.8886	CSS0045369
Chr11	80293642	0.888543	CSS0036527
Chr6	156998639	0.888447	CSS0037128
Chr6	156998640	0.888447	CSS0037128
Contig739	190877	0.888382	CSS0031254
Chr10	67892123	0.888346	CSS0048827
Chr13	16509698	0.888346	CSS0003950
Chr13	16509702	0.888346	CSS0003950
Chr2	16135795	0.888346	CSS0008487
Chr2	16135821	0.888346	CSS0008487
Chr6	61501681	0.888346	CSS0027700
Chr12	142002272	0.88834	CSS0010264
Chr3	133252548	0.88834	CSS0048747
Chr2	113456149	0.888012	CSS0050440
Chr1	208174586	0.887937	CSS0016013
Chr11	66774575	0.887786	CSS0027233
Chr12	83635189	0.887786	CSS0040452
Chr13	41528809	0.887786	CSS0031239
Chr2	44653349	0.887786	CSS0004712
Chr6	76262617	0.887786	CSS0046865
Chr6	83110695	0.887786	CSS0030482
Chr7	20621286	0.887786	CSS0026724
Chr7	9938388	0.887786	CSS0000121
Chr9	5999671	0.887786	CSS0000232
Chr1	10634773	0.887599	CSS0029281
Chr3	119592026	0.887423	CSS0035789
Chr13	123874218	0.887323	CSS0021494
Chr13	123874223	0.887323	CSS0021494
Chr2	97563352	0.887229	CSS0012412
Chr2	93540917	0.887229	CSS0005703
Chr6	145872116	0.887223	CSS0021969
Contig135	727436	0.887223	CSS0045446
Chr6	156998625	0.88719	CSS0037128
Chr1	16059232	0.887153	CSS0029726
Chr8	56670847	0.886808	CSS0033560
Chr15	1625655	0.886795	CSS0034018
Chr8	15738118	0.886784	CSS0003460
Chr4	169067013	0.886754	CSS0031259
Chr1	192747403	0.886657	CSS0020980
Chr14	48382807	0.886657	CSS0003253
Chr9	5999730	0.886657	CSS0000232
Contig120	21991	0.886657	CSS0043530
Chr9	75951861	0.886496	CSS0024473
Chr1	10634786	0.88632	CSS0029281
Chr2	200068069	0.886246	CSS0013512
Chr1	116661268	0.886119	CSS0012996
Chr6	88554315	0.886119	CSS0004449
Chr9	7723618	0.886119	CSS0029202
Chr1	144792949	0.886089	CSS0049658
Chr10	14297577	0.886089	CSS0037099
Chr2	97563274	0.886089	CSS0012412
Chr2	93540909	0.886089	CSS0005703
Chr2	93541021	0.886089	CSS0005703
Chr3	119590599	0.886089	CSS0035789
Chr5	3067190	0.886089	CSS0012508
Chr9	153201227	0.886089	CSS0031866
Chr6	156998620	0.885906	CSS0037128
Chr7	11876066	0.885645	CSS0006983
Contig516	434271	0.885607	CSS0006010
Chr2	84830548	0.885505	CSS0034112
Chr9	147889199	0.885505	CSS0029577
Chr7	84506927	0.885401	CSS0026580
Chr15	6674973	0.88529	CSS0026705
Chr15	2719576	0.885183	CSS0050449
Chr12	2732708	0.884939	CSS0042123
Contig251	174531	0.884939	CSS0031995
Chr14	48449769	0.884926	CSS0002830
Chr2	97563373	0.884926	CSS0012412
Chr3	16343594	0.884926	CSS0038145
Chr7	83070082	0.884926	CSS0024311
Chr9	8998365	0.884919	CSS0035849
Contig914	4884	0.884919	CSS0049965
Chr1	18271458	0.884856	CSS0030750
Chr1	192747844	0.884792	CSS0020980
Chr3	144093098	0.884694	CSS0020605
Chr3	144093104	0.884694	CSS0020605
Chr9	43827990	0.884688	CSS0041272
Chr6	15572056	0.884679	CSS0006240
Chr15	2442975	0.884566	CSS0019442
Chr10	90673414	0.88433	CSS0014047
Chr15	10472512	0.88433	CSS0022689
Contig980	807567	0.884323	CSS0009167
Chr2	93105067	0.884184	CSS0006179
Chr1	143426967	0.884176	CSS0008449
Chr1	143431464	0.884176	CSS0008449
Chr5	177834227	0.884176	CSS0017182
Chr9	14005689	0.883971	CSS0022190
Chr2	76507140	0.883852	CSS0032055
Chr10	4123023	0.883786	CSS0027356
Chr6	154336072	0.883786	CSS0019365
Chr15	19704906	0.883739	CSS0013444
Chr2	77650050	0.883739	CSS0014730
Chr2	77650053	0.883739	CSS0014730
Chr3	119590165	0.883739	CSS0035789
Chr6	77984236	0.883739	CSS0022385
Chr6	52160237	0.883731	CSS0017651
Chr1	16059398	0.883574	CSS0029726
Chr4	120139322	0.883496	CSS0034916
Chr15	1614585	0.883444	CSS0034018
Chr1	143432656	0.883347	CSS0008449
Chr15	2578750	0.883186	CSS0017795
Chr1	192747634	0.88313	CSS0020980
Chr4	130654328	0.88313	CSS0024350
Chr6	57420535	0.883047	CSS0030995
Chr7	174896170	0.883047	CSS0034081
Chr8	129347941	0.88297	CSS0026675
Chr3	182225566	0.882877	CSS0036699
Chr9	14005960	0.882825	CSS0022190
Chr10	90669521	0.882527	CSS0014047
Chr2	83442745	0.882527	CSS0042218
Chr2	83442746	0.882527	CSS0042218
Chr2	83442745	0.882527	CSS0015692
Chr2	83442746	0.882527	CSS0015692
Chr4	120136834	0.882527	CSS0034916
Chr6	40511037	0.882527	CSS0021655
Chr10	1909308	0.882519	CSS0030712
Chr13	96088226	0.88233	CSS0046847
Chr1	144793427	0.882018	CSS0049658
Chr3	119590301	0.882018	CSS0035789
Chr14	42771593	0.881907	CSS0023687
Chr1	46636374	0.881906	CSS0025620
Chr6	127741957	0.881906	CSS0018065
Chr4	165492258	0.881488	CSS0041176
Contig301	24268	0.881469	CSS0003785
Chr1	49872693	0.881468	CSS0028422
Chr6	146895611	0.881434	CSS0044660
Chr6	145872271	0.881347	CSS0021969
Chr5	177848165	0.881314	CSS0048363
Chr14	48449426	0.88129	CSS0002830
Chr2	36071641	0.88129	CSS0006643
Chr6	82759752	0.88129	CSS0033421
Chr3	181602314	0.881246	CSS0030251
Chr2	202863621	0.881206	CSS0015738
Chr9	150718816	0.881059	CSS0014446
Chr12	2733538	0.880831	CSS0042123
Chr2	103126384	0.880765	CSS0039845
Chr6	27841824	0.88072	CSS0041233
Chr6	27841991	0.88072	CSS0041233
Chr1	114609609	0.880655	CSS0037658
Chr10	138814749	0.880655	CSS0020108
Chr4	82467779	0.880471	CSS0038876
Contig1200	156262	0.880471	CSS0041941
Chr6	86347005	0.880358	CSS0006184
Chr6	168826482	0.880175	CSS0042259
Contig724	240405	0.880175	CSS0012100
Chr4	120136819	0.880026	CSS0034916
Chr2	111667612	0.879958	CSS0004975
Chr12	65718197	0.879779	CSS0009811
Chr2	30202683	0.879587	CSS0035213
Chr15	888541	0.879458	CSS0042059
Chr2	55518785	0.879377	CSS0027723
Chr4	130655581	0.879377	CSS0024350
Chr4	158729131	0.879377	CSS0015780
Chr6	39578865	0.879377	CSS0012951
Chr1	208175943	0.879336	CSS0016013
Chr4	128656396	0.87886	CSS0037550
Chr2	169524152	0.878735	CSS0039435
Chr1	46732585	0.87844	CSS0041964
Chr1	95181793	0.87844	CSS0016588
Chr1	120841909	0.87844	CSS0011515
Chr1	207876532	0.87844	CSS0003522
Chr10	45626570	0.87844	CSS0026502
Chr10	12414650	0.87844	CSS0020827
Chr10	90668948	0.87844	CSS0014047
Chr10	139360042	0.87844	CSS0012400
Chr10	139360106	0.87844	CSS0012400
Chr10	139360134	0.87844	CSS0012400
Chr10	139360181	0.87844	CSS0012400
Chr10	139360366	0.87844	CSS0012400
Chr10	94710122	0.87844	CSS0012317
Chr15	2900840	0.87844	CSS0050144
Chr15	2555218	0.87844	CSS0031355
Chr15	2558009	0.87844	CSS0022845
Chr15	2558286	0.87844	CSS0022845
Chr15	10686553	0.87844	CSS0017839
Chr15	10656998	0.87844	CSS0015138
Chr15	10657208	0.87844	CSS0015138
Chr15	2249754	0.87844	CSS0002363
Chr2	75173035	0.87844	CSS0043022
Chr2	79047873	0.87844	CSS0038937
Chr2	76504748	0.87844	CSS0032055
Chr2	76504767	0.87844	CSS0032055
Chr2	76504793	0.87844	CSS0032055
Chr2	76504844	0.87844	CSS0032055
Chr2	76505253	0.87844	CSS0032055
Chr2	76505392	0.87844	CSS0032055
Chr3	136472847	0.87844	CSS0043316
Chr3	136473145	0.87844	CSS0043316
Chr3	136473295	0.87844	CSS0043316
Chr3	107465324	0.87844	CSS0034960
Chr3	183722382	0.87844	CSS0012696
Chr3	91537280	0.87844	CSS0003676
Chr3	16816555	0.87844	CSS0001000
Chr3	16835620	0.87844	CSS0001000
Chr3	16836328	0.87844	CSS0001000
Chr3	16836558	0.87844	CSS0001000
Chr4	102564330	0.87844	CSS0028569
Chr4	102564441	0.87844	CSS0028569
Chr6	70736412	0.87844	CSS0032030
Chr6	36389273	0.87844	CSS0030029
Chr6	36389538	0.87844	CSS0030029
Chr6	36389607	0.87844	CSS0030029
Chr6	104686198	0.87844	CSS0024555
Chr6	58073386	0.87844	CSS0019921
Chr6	90291314	0.87844	CSS0010962
Chr6	113232336	0.87844	CSS0005896
Chr6	113232430	0.87844	CSS0005896
Chr6	32873016	0.87844	CSS0000860
Chr7	182473016	0.87844	CSS0047110
Chr7	159752375	0.87844	CSS0025958
Chr7	156282205	0.87844	CSS0025165
Chr7	43201028	0.87844	CSS0016938
Chr7	185846048	0.87844	CSS0008629
Chr9	150533467	0.87844	CSS0026180
Contig1141	204895	0.87844	CSS0009434
Contig1141	204898	0.87844	CSS0009434
Contig1186	329740	0.87844	CSS0022348
Contig1186	331741	0.87844	CSS0022348
Contig1186	331855	0.87844	CSS0022348
Contig1186	332059	0.87844	CSS0022348
Contig1186	332346	0.87844	CSS0022348
Contig1186	332860	0.87844	CSS0022348
Contig1186	332959	0.87844	CSS0022348
Contig1186	333708	0.87844	CSS0022348
Contig1240	242759	0.87844	CSS0025612
Contig225	1558647	0.87844	CSS0043922
Contig225	1563053	0.87844	CSS0043922
Chr4	1261205	0.878433	CSS0037547
Chr9	25187475	0.878318	CSS0017147
Contig1133	197801	0.878072	CSS0021671
Chr9	18593737	0.877987	CSS0034732
Chr10	90674411	0.877883	CSS0014047
Chr13	66504622	0.877883	CSS0035547
Chr13	42123304	0.877883	CSS0028151
Chr15	8352634	0.877883	CSS0028990
Chr3	136474239	0.877883	CSS0043316
Chr4	168755923	0.877883	CSS0041444
Chr4	169064945	0.877883	CSS0031259
Chr4	158694729	0.877883	CSS0017670
Chr6	57426193	0.877883	CSS0030995
Chr9	90607541	0.877883	CSS0031725
Chr9	90607673	0.877883	CSS0031725
Chr10	165485508	0.877602	CSS0007651
Chr4	99755709	0.877492	CSS0035656
Chr7	171666164	0.877492	CSS0045929
Chr4	126187575	0.877421	CSS0012137
Chr1	130895048	0.877415	CSS0039364
Chr10	68668049	0.877415	CSS0048906
Chr14	6761580	0.877415	CSS0020154
Contig724	240513	0.877415	CSS0012100
Chr12	104383482	0.877324	CSS0005250
Chr5	187464001	0.877324	CSS0029701
Chr1	105316842	0.877266	CSS0032106
Chr1	48248280	0.877266	CSS0026526
Chr10	68668936	0.877266	CSS0048906
Chr10	103821117	0.877266	CSS0035495
Chr10	27631525	0.877266	CSS0000214
Chr15	2250225	0.877266	CSS0002363
Chr2	83440201	0.877266	CSS0015692
Chr2	16135734	0.877266	CSS0008487
Chr2	93539038	0.877266	CSS0005703
Chr2	83412681	0.877266	CSS0000475
Chr3	99653327	0.877266	CSS0044387
Chr5	177129476	0.877266	CSS0002793
Chr5	177129488	0.877266	CSS0002793
Chr6	36389346	0.877266	CSS0030029
Chr6	36389389	0.877266	CSS0030029
Chr6	61501332	0.877266	CSS0027700
Chr6	90291340	0.877266	CSS0010962
Chr6	113232620	0.877266	CSS0005896
Chr7	19246480	0.877266	CSS0030007
Chr7	182767580	0.877266	CSS0024285
Contig1186	329698	0.877266	CSS0022348
Contig1186	332245	0.877266	CSS0022348
Contig528	183072	0.877266	CSS0043947
Chr4	65265585	0.876984	CSS0036874
Chr2	83442821	0.876738	CSS0042218
Chr2	83442821	0.876738	CSS0015692
Contig248	602223	0.876738	CSS0025979
Chr14	48074973	0.876699	CSS0008065
Chr15	21518604	0.876699	CSS0026338
Chr15	21518656	0.876699	CSS0026338
Chr4	169065876	0.876699	CSS0031259
Chr4	158730354	0.876699	CSS0019098
Chr4	158735125	0.876699	CSS0019098
Chr6	90037947	0.876699	CSS0011549
Chr6	54653745	0.876586	CSS0008624
Chr1	182741736	0.876412	CSS0049699
Chr10	45546480	0.876412	CSS0047900
Chr1	201208236	0.87607	CSS0043682
Chr1	114605118	0.87607	CSS0037658
Chr1	48239392	0.87607	CSS0017039
Chr10	103821143	0.87607	CSS0035495
Chr10	128469642	0.87607	CSS0012768
Chr13	60385882	0.87607	CSS0043378
Chr13	60385887	0.87607	CSS0043378
Chr13	24119431	0.87607	CSS0026365
Chr2	76506532	0.87607	CSS0032055
Chr2	83439260	0.87607	CSS0015692
Chr2	76472188	0.87607	CSS0004959
Chr2	76472206	0.87607	CSS0004959
Chr3	132409490	0.87607	CSS0044763
Chr3	181599476	0.87607	CSS0030251
Contig724	240581	0.876067	CSS0012100
Chr6	168509371	0.875615	CSS0032421
Chr14	86247794	0.875499	CSS0003269
Chr1	40497008	0.875491	CSS0003903
Chr6	59372950	0.875491	CSS0005187
Chr3	177139589	0.87545	CSS0027239
Chr4	2370881	0.87545	CSS0018800
Chr1	110584702	0.875375	CSS0045837
Chr10	137082983	0.875375	CSS0030824
Chr10	59992165	0.875375	CSS0027271
Chr10	143187161	0.875327	CSS0046647
Chr10	143187161	0.875327	CSS0006069
Contig724	227116	0.87523	CSS0012100
Chr6	35704792	0.87521	CSS0000916
Chr15	117434029	0.875045	CSS0005586
Chr4	168752017	0.875045	CSS0041444
Chr4	168753548	0.875045	CSS0041444
Chr4	168753723	0.875045	CSS0041444
Chr4	168735135	0.875045	CSS0021053
Chr8	139993196	0.875045	CSS0012983
Chr2	129820099	0.874909	CSS0025872
Contig171	198147	0.874909	CSS0042619
Chr1	105148653	0.874849	CSS0048030
Chr10	112314668	0.874849	CSS0036099
Chr10	103821151	0.874849	CSS0035495
Chr10	103821157	0.874849	CSS0035495
Chr13	60385895	0.874849	CSS0043378
Chr14	48450647	0.874849	CSS0002830
Chr6	8756712	0.874849	CSS0009346
Chr7	20616562	0.874849	CSS0026724
Chr7	20616839	0.874849	CSS0026724
Chr7	20616890	0.874849	CSS0026724
Chr6	88554280	0.874689	CSS0004449
Chr4	136246893	0.874678	CSS0023124
Chr6	82210802	0.874678	CSS0001619
Chr15	8372409	0.874259	CSS0031170
Chr2	44653307	0.874259	CSS0004712
Chr6	16835174	0.874259	CSS0028550
Chr6	86346710	0.874259	CSS0006184
Chr11	103773994	0.874076	CSS0042101
Chr1	144791577	0.873981	CSS0049658
Chr3	181602254	0.873981	CSS0030251
Chr5	176373700	0.873981	CSS0004802
Contig676	165138	0.873979	CSS0018870
Chr3	182492159	0.873932	CSS0033565
Chr4	168740934	0.873832	CSS0030915
Chr1	96101480	0.873829	CSS0004166
Chr6	19791237	0.873829	CSS0011387
Chr2	169524750	0.873605	CSS0039435
Chr9	20813010	0.873605	CSS0033376
Chr1	144793932	0.87328	CSS0049658
Chr4	166669827	0.873269	CSS0008696
Chr2	52515379	0.873244	CSS0013693
Chr1	49983466	0.873138	CSS0010135
Chr1	192747399	0.873002	CSS0020980
Chr1	118639434	0.873002	CSS0008859
Chr13	63481531	0.873002	CSS0026324
Chr3	19458423	0.872866	CSS0005589
Chr4	136242153	0.872866	CSS0028029
Chr13	73893827	0.872662	CSS0022701
Chr2	76407139	0.872662	CSS0043787
Chr4	128656378	0.872489	CSS0037550
Chr10	137084443	0.872396	CSS0030824
Chr10	59999214	0.872335	CSS0027271
Chr1	85541189	0.871838	CSS0048539
Chr1	94745072	0.871838	CSS0007539
Chr4	138771920	0.871827	CSS0032889
Chr4	138771921	0.871827	CSS0032889
Chr6	1521196	0.871827	CSS0032033
Chr7	182473671	0.871827	CSS0047110
Chr14	42857949	0.87172	CSS0038945
Chr6	59780011	0.87172	CSS0032661
Chr6	86063467	0.87172	CSS0031135
Chr7	99063649	0.87172	CSS0036276
Chr4	172120697	0.871634	CSS0049199
Chr1	10634693	0.871313	CSS0029281
Chr5	153790458	0.871296	CSS0026751
Chr6	148839123	0.871102	CSS0020221
Chr6	29941396	0.871102	CSS0009416
Chr1	151665199	0.871097	CSS0039506
Chr9	20819283	0.871097	CSS0033376
Chr10	59998249	0.871039	CSS0027271
Chr12	119507385	0.871039	CSS0026621
Chr7	33245680	0.870975	CSS0034400
Chr8	45348508	0.870678	CSS0045741
Chr5	46604898	0.870657	CSS0037627
Contig1054	690390	0.870509	CSS0025202
Chr13	60385900	0.870485	CSS0043378
Chr1	34996354	0.870412	CSS0014435
Chr10	42958815	0.870412	CSS0040780
Chr13	78118563	0.870412	CSS0004059
Chr10	110934766	0.870106	CSS0019357
Chr12	129260081	0.870046	CSS0021010
Chr7	37362788	0.869895	CSS0024297
Chr10	90673401	0.869781	CSS0014047
Chr2	82569452	0.869781	CSS0050348
Chr2	82569575	0.869781	CSS0050348
Chr6	29941438	0.869781	CSS0009416
Chr12	2249142	0.869717	CSS0006018
Chr2	83442770	0.869717	CSS0042218
Chr2	83442770	0.869717	CSS0015692
Chr6	27666957	0.869717	CSS0043668
Chr6	57420503	0.869606	CSS0030995
Chr15	2554373	0.869605	CSS0031355
Contig301	24219	0.869278	CSS0003785
Chr4	120135306	0.869147	CSS0034916
Chr6	27667045	0.869076	CSS0043668
Contig149	510164	0.869076	CSS0027631
Chr12	133414231	0.868827	CSS0045545
Chr8	5272975	0.868827	CSS0017522
Chr8	15879444	0.868827	CSS0009024
Chr1	177242191	0.868432	CSS0007504
Chr10	56682626	0.868432	CSS0012015
Chr12	81050905	0.868368	CSS0035472
Chr2	83442290	0.868368	CSS0042218
Chr2	42673637	0.868368	CSS0037442
Chr2	83442290	0.868368	CSS0015692
Chr15	2554346	0.868078	CSS0031355
Chr15	2554351	0.868078	CSS0031355
Chr6	70519154	0.868078	CSS0025432
Chr7	28848295	0.868078	CSS0010317
Chr7	28848296	0.868078	CSS0010317
Chr7	28848297	0.868078	CSS0010317
Chr2	18849511	0.868032	CSS0014416
Chr15	2550591	0.867995	CSS0031355
Chr14	20662327	0.867653	CSS0049096
Chr2	76507082	0.867653	CSS0032055
Chr4	1258722	0.867653	CSS0037547
Chr3	144089630	0.867473	CSS0020605
Chr3	16818670	0.867473	CSS0001000
Chr3	16835498	0.867473	CSS0001000
Chr6	148971414	0.867473	CSS0013108
Chr6	148971415	0.867473	CSS0013108
Contig1170	33844	0.867469	CSS0000740
Chr10	15434575	0.867458	CSS0038467
Chr2	83444951	0.86731	CSS0015692
Chr10	137084388	0.867056	CSS0030824
Chr2	82570320	0.867056	CSS0050348
Chr1	158111911	0.867016	CSS0001624
Chr3	119593088	0.86699	CSS0035789
Chr6	92173600	0.866881	CSS0010341
Chr12	93125266	0.86668	CSS0044960
Chr2	169263186	0.86668	CSS0035298
Chr6	169660145	0.866649	CSS0003744
Chr6	169660147	0.866649	CSS0003744
Chr6	56944684	0.866592	CSS0017060
Chr14	50535253	0.866552	CSS0016295
Chr7	11670396	0.866552	CSS0001274
Chr6	35707248	0.866515	CSS0000916
Chr9	14287344	0.866515	CSS0038220
Chr3	167087667	0.866409	CSS0021234
Contig724	218564	0.866321	CSS0012100
Chr13	93379663	0.866186	CSS0042247
Chr13	93379665	0.866186	CSS0042247
Chr3	144089644	0.866186	CSS0020605
Chr3	144089650	0.866186	CSS0020605
Chr3	144089660	0.866186	CSS0020605
Chr3	144089661	0.866186	CSS0020605
Chr3	144089670	0.866186	CSS0020605
Chr3	78817331	0.866066	CSS0004188
Chr6	86375078	0.865989	CSS0013507
Chr6	86375117	0.865989	CSS0013507
Chr4	155632548	0.865894	CSS0002306
Chr3	181601541	0.865729	CSS0030251
Chr3	90945741	0.865729	CSS0008725
Chr2	82556465	0.86565	CSS0050348
Chr3	95415331	0.86565	CSS0044250
Chr1	207496477	0.865583	CSS0022215
Chr3	119590092	0.865583	CSS0035789
Contig1265	100852	0.865583	CSS0034418
Contig1265	100864	0.865583	CSS0034418
Chr4	120135776	0.865558	CSS0034916
Chr1	158111903	0.865525	CSS0001624
Chr1	183780837	0.865521	CSS0011780
Chr5	71844001	0.865521	CSS0021915
Chr1	107639130	0.865468	CSS0035932
Chr1	105316715	0.865468	CSS0032106
Chr1	116154134	0.865468	CSS0028217
Chr1	109648648	0.865468	CSS0018579
Chr1	120839538	0.865468	CSS0011515
Chr10	68671347	0.865468	CSS0048906
Chr10	59989062	0.865468	CSS0027271
Chr10	59989211	0.865468	CSS0027271
Chr10	59989322	0.865468	CSS0027271
Chr12	81355582	0.865468	CSS0014423
Chr13	87678435	0.865468	CSS0010046
Chr14	5205698	0.865468	CSS0033090
Chr14	48458966	0.865468	CSS0003633
Chr15	2567060	0.865468	CSS0040794
Chr15	4589387	0.865468	CSS0038482
Chr15	2552445	0.865468	CSS0031355
Chr15	2553566	0.865468	CSS0031355
Chr15	2248810	0.865468	CSS0002363
Chr2	129253263	0.865468	CSS0040806
Chr2	79047954	0.865468	CSS0038937
Chr2	79048015	0.865468	CSS0038937
Chr2	32391025	0.865468	CSS0031347
Chr2	32391081	0.865468	CSS0031347
Chr2	32391207	0.865468	CSS0031347
Chr2	32393806	0.865468	CSS0031347
Chr2	32393876	0.865468	CSS0031347
Chr2	83515727	0.865468	CSS0027822
Chr3	99653387	0.865468	CSS0044387
Chr3	181629344	0.865468	CSS0037002
Chr3	181608746	0.865468	CSS0030251
Chr3	181608866	0.865468	CSS0030251
Chr3	181611128	0.865468	CSS0030251
Chr4	102564227	0.865468	CSS0028569
Chr5	181858119	0.865468	CSS0004132
Chr6	67626699	0.865468	CSS0045224
Chr6	67626780	0.865468	CSS0045224
Chr6	77611712	0.865468	CSS0044836
Chr6	77922747	0.865468	CSS0032728
Chr6	81543969	0.865468	CSS0011474
Chr7	159752066	0.865468	CSS0025958
Chr7	159752096	0.865468	CSS0025958
Chr9	13912457	0.865468	CSS0017766
Contig211	507024	0.865468	CSS0008818
Contig874	666195	0.865468	CSS0025664
Chr3	182252677	0.865121	CSS0049350
Chr10	128146743	0.865088	CSS0036168
Chr2	55252764	0.8649	CSS0043880
Chr6	82200486	0.8649	CSS0016436
Contig724	241187	0.8649	CSS0012100
Chr10	28278142	0.864883	CSS0025280
Chr10	22937341	0.864883	CSS0014364
Chr10	22937457	0.864883	CSS0014364
Chr2	41174615	0.864883	CSS0014878
Chr2	210337402	0.864883	CSS0002354
Chr2	118562813	0.864883	CSS0001189
Chr3	131516226	0.864883	CSS0038250
Chr3	131516268	0.864883	CSS0038250
Chr4	158749041	0.864883	CSS0019098
Chr4	158728982	0.864883	CSS0015780
Chr6	105134434	0.864883	CSS0011093
Chr6	86345500	0.864883	CSS0006184
Chr6	86346521	0.864883	CSS0006184
Chr6	86346531	0.864883	CSS0006184
Chr6	59372717	0.864883	CSS0005187
Chr7	20615716	0.864883	CSS0026724
Chr7	185722023	0.864883	CSS0011265
Chr9	90607352	0.864883	CSS0031725
Chr3	144089640	0.864873	CSS0020605
Chr1	83755937	0.8647	CSS0007972
Chr6	80381181	0.864669	CSS0034705
Chr2	80376248	0.864616	CSS0004783
Chr3	95358733	0.864498	CSS0013725
Chr2	25350979	0.864377	CSS0047265
Chr4	27445405	0.864296	CSS0002667
Chr6	154336196	0.864296	CSS0019365
Chr10	2573105	0.864214	CSS0043909
Contig829	747909	0.864214	CSS0019376
Chr1	107635197	0.864177	CSS0035932
Chr1	107635216	0.864177	CSS0035932
Chr1	120840961	0.864177	CSS0011515
Chr10	122005390	0.864177	CSS0014030
Chr12	146376138	0.864177	CSS0045365
Chr12	47065127	0.864177	CSS0040520
Chr12	52265916	0.864177	CSS0036093
Chr13	93500904	0.864177	CSS0031103
Chr13	87677462	0.864177	CSS0010046
Chr14	5206346	0.864177	CSS0033090
Chr14	48448249	0.864177	CSS0002830
Chr2	16132729	0.864177	CSS0008487
Chr2	16135642	0.864177	CSS0008487
Chr3	181610537	0.864177	CSS0030251
Chr3	181610555	0.864177	CSS0030251
Chr4	166487140	0.864177	CSS0049154
Chr6	66948307	0.864177	CSS0040293
Chr6	77906905	0.864177	CSS0032728
Chr6	103924911	0.864177	CSS0022656
Chr6	123288411	0.864177	CSS0014103
Chr6	149743031	0.864177	CSS0012676
Chr6	127172435	0.864177	CSS0011529
Chr9	134120176	0.864177	CSS0034936
Chr1	144793921	0.864146	CSS0049658
Chr2	1762103	0.864146	CSS0017476
Chr9	20812081	0.864146	CSS0033376
Chr9	48530157	0.864146	CSS0002652
Chr11	67072020	0.864098	CSS0039141
Chr8	4432794	0.864014	CSS0046522
Contig724	226687	0.864001	CSS0012100
Contig980	673830	0.863834	CSS0035964
Contig135	1239828	0.863782	CSS0026870
Chr15	5936862	0.86358	CSS0046823
Chr3	181629322	0.86358	CSS0037002
Chr6	113232156	0.86358	CSS0005896
Chr9	10419358	0.86358	CSS0029500
Contig137	683245	0.86358	CSS0036453
Chr12	47064829	0.863535	CSS0040520
Chr6	36562911	0.863535	CSS0023764
Chr1	143053549	0.863448	CSS0047362
Chr6	53608474	0.863277	CSS0000254
Chr2	92220047	0.863205	CSS0047511
Chr9	27716414	0.863073	CSS0008410
Chr1	20963150	0.862981	CSS0044728
Chr1	20963209	0.862981	CSS0044728
Chr1	20963287	0.862981	CSS0044728
Contig758	429782	0.862981	CSS0009446
Chr3	71720070	0.862948	CSS0016800
Contig1183	801592	0.862929	CSS0039569
Chr1	53263696	0.86286	CSS0031726
Chr2	16133040	0.86286	CSS0008487
Chr2	16133044	0.86286	CSS0008487
Chr5	179520005	0.86286	CSS0027888
Chr6	45093996	0.86286	CSS0050052
Chr6	19441027	0.862847	CSS0015731
Chr5	184401630	0.862826	CSS0015872
Chr11	65202219	0.862747	CSS0027812
Chr12	133110608	0.862471	CSS0000239
Chr10	45163624	0.862437	CSS0048780
Chr3	133252540	0.862379	CSS0048747
Chr4	27445367	0.862379	CSS0002667
Chr12	10368233	0.862252	CSS0012805
Chr4	163220746	0.862252	CSS0026121
Chr4	158734304	0.862252	CSS0019098
Chr6	134293895	0.862252	CSS0039396
Chr6	145872944	0.862252	CSS0021969
Chr6	113232174	0.862252	CSS0005896
Chr1	125947703	0.86217	CSS0004133
Chr4	124359284	0.862122	CSS0018593
Contig135	464574	0.862057	CSS0038558
Chr11	53144418	0.862048	CSS0041903
Chr15	10619930	0.861965	CSS0004414
Chr4	104687760	0.861965	CSS0010654
Chr14	79365413	0.8619	CSS0013009
Chr5	185384894	0.8619	CSS0017376
Chr6	144134055	0.8619	CSS0027998
Chr7	45016274	0.8619	CSS0043503
Chr6	145872253	0.861825	CSS0021969
Chr6	100923201	0.861775	CSS0001854
Chr6	100923202	0.861775	CSS0001854
Chr2	71794803	0.861753	CSS0019648
Contig702	186859	0.861732	CSS0041936
Chr11	66774629	0.861641	CSS0027233
Chr4	169065622	0.861641	CSS0031259
Chr1	49564671	0.861518	CSS0033913
Chr1	192746882	0.861518	CSS0020980
Chr12	119507409	0.861518	CSS0026621
Chr13	24119417	0.861518	CSS0026365
Chr14	5206403	0.861518	CSS0033090
Chr2	16133141	0.861518	CSS0008487
Chr3	119592939	0.861518	CSS0035789
Chr6	70736685	0.861518	CSS0032030
Contig211	417994	0.861518	CSS0049991
Chr6	132151792	0.861362	CSS0026886
Chr10	59421622	0.861247	CSS0044187
Chr4	130654290	0.861247	CSS0024350
Chr1	43364803	0.861239	CSS0010594
Chr4	7001326	0.861178	CSS0041541
Chr7	139319312	0.861172	CSS0038070
Chr13	60385920	0.861106	CSS0043378
Chr1	192747918	0.860897	CSS0020980
Chr10	108929900	0.860897	CSS0033637
Chr12	73787526	0.860897	CSS0029134
Chr12	73787559	0.860897	CSS0029134
Chr6	34302566	0.860897	CSS0019749
Contig287	323322	0.860897	CSS0017628
Chr13	87676426	0.860685	CSS0010046
Chr3	183759224	0.860448	CSS0025243
Chr9	11544127	0.860448	CSS0034813
Contig724	237587	0.860448	CSS0012100
Chr6	88554176	0.86038	CSS0004449
Chr8	63264886	0.860274	CSS0018419
Chr2	21903364	0.860195	CSS0050254
Chr3	159936733	0.860195	CSS0011250
Chr12	86190428	0.860149	CSS0008692
Chr2	83442412	0.860149	CSS0042218
Chr2	83442412	0.860149	CSS0015692
Chr2	93537767	0.860149	CSS0005703
Chr6	27666912	0.860149	CSS0043668
Contig225	1640627	0.860149	CSS0020929
Chr6	65275188	0.860026	CSS0026937
Chr1	118727259	0.859882	CSS0036845
Chr10	18121516	0.859882	CSS0032060
Chr1	183578949	0.859758	CSS0024698
Chr11	69333556	0.859758	CSS0032141
Chr7	139319330	0.859758	CSS0038070
Chr10	59161124	0.859751	CSS0018194
Chr10	59161127	0.859751	CSS0018194
Chr10	59161146	0.859751	CSS0018194
Chr2	91012965	0.859698	CSS0002215
Chr2	55518880	0.859516	CSS0027723
Chr15	67681231	0.859285	CSS0005089
Chr9	150721163	0.858986	CSS0014446
Chr9	20820072	0.858898	CSS0033376
Contig211	507179	0.858898	CSS0008818
Contig211	507180	0.858898	CSS0008818
Contig211	507185	0.858898	CSS0008818
Chr1	47761904	0.858753	CSS0020386
Chr2	83440614	0.858753	CSS0015692
Chr4	120135436	0.858753	CSS0034916
Chr9	83110723	0.858753	CSS0001670
Chr12	159478530	0.858633	CSS0004177
Chr6	56848199	0.858633	CSS0049656
Chr4	27692198	0.858316	CSS0010703
Chr12	141124146	0.858259	CSS0045584
Chr11	44279287	0.858241	CSS0044985
Chr11	65202708	0.858241	CSS0027812
Chr14	48450736	0.858107	CSS0002830
Chr2	83442125	0.858107	CSS0042218
Chr2	83442574	0.858107	CSS0042218
Chr2	55518981	0.858107	CSS0027723
Chr2	83442125	0.858107	CSS0015692
Chr2	83442574	0.858107	CSS0015692
Chr8	4538027	0.858107	CSS0019004
Contig874	126221	0.858107	CSS0024702
Chr12	81050899	0.858077	CSS0035472
Chr3	181601793	0.858077	CSS0030251
Chr6	105071253	0.858077	CSS0000096
Chr15	11450720	0.857944	CSS0023775
Chr12	119507292	0.857905	CSS0026621
Chr10	103819202	0.857541	CSS0035495
Chr3	181601594	0.857541	CSS0030251
Chr2	49821080	0.857458	CSS0027657
Chr6	104881577	0.857458	CSS0047059
Chr6	102983655	0.857458	CSS0026616
Chr6	145873145	0.857458	CSS0021969
Chr4	128656667	0.857441	CSS0037550
Contig331	471137	0.857374	CSS0039244
Contig135	727412	0.857344	CSS0045446
Chr14	5205916	0.857329	CSS0033090
Chr6	27666877	0.857329	CSS0043668
Contig211	507187	0.857314	CSS0008818
Contig211	507190	0.857314	CSS0008818
Chr7	155813263	0.857275	CSS0045715
Contig1000	26817	0.857254	CSS0024626
Contig257	354125	0.857254	CSS0014255
Chr12	3248138	0.857007	CSS0011262
Chr2	93773822	0.857007	CSS0038155
Chr9	14765762	0.857007	CSS0018504
Chr3	144089521	0.856843	CSS0020605
Chr6	10736669	0.856843	CSS0013147
Chr5	26544277	0.856831	CSS0002760
Chr1	220350715	0.856669	CSS0031649
Chr3	182665337	0.856669	CSS0022774
Chr4	169707632	0.856624	CSS0012049
Chr2	92116125	0.856571	CSS0044980
Chr6	82759315	0.856424	CSS0033421
Chr7	44694759	0.856424	CSS0032796
Chr3	181488988	0.856375	CSS0002584
Contig13	339826	0.85636	CSS0039607
Chr12	77930326	0.856209	CSS0046015
Chr12	77930331	0.856209	CSS0046015
Chr12	77930332	0.856209	CSS0046015
Chr4	169066798	0.856119	CSS0031259
Chr4	120135453	0.855875	CSS0034916
Chr1	208712224	0.855874	CSS0015906
Chr8	56663766	0.855825	CSS0033560
Chr2	83445881	0.855693	CSS0015692
Chr4	167492402	0.85563	CSS0048765
Chr9	14684031	0.85563	CSS0017987
Chr9	14685966	0.85563	CSS0017987
Chr15	67681474	0.855539	CSS0005089
Chr11	65201996	0.855341	CSS0027812
Chr11	65202745	0.855341	CSS0027812
Chr10	59999067	0.85534	CSS0027271
Chr14	42857836	0.85534	CSS0038945
Chr6	85787617	0.85534	CSS0018123
Chr2	110057186	0.855242	CSS0036012
Chr4	126688267	0.855241	CSS0004290
Chr13	63929807	0.855226	CSS0017996
Chr1	192747680	0.855202	CSS0020980
Chr2	36073606	0.855202	CSS0006643
Chr6	102797101	0.855202	CSS0038978
Chr3	178205903	0.855056	CSS0015581
Chr1	40663740	0.854908	CSS0025558
Chr15	67684934	0.854803	CSS0005089
Contig286	172939	0.854803	CSS0034102
Chr5	71988246	0.854525	CSS0046803
Chr6	105071428	0.854525	CSS0000096
Chr4	13201540	0.854072	CSS0019787
Chr6	86375548	0.854071	CSS0013507
Chr6	66948614	0.853971	CSS0040293
Chr11	65202802	0.853846	CSS0027812
Chr3	95414853	0.853846	CSS0044250
Chr6	105073072	0.853846	CSS0000096
Chr6	132074582	0.85384	CSS0012422
Chr9	20819893	0.853804	CSS0033376
Chr6	66948799	0.853773	CSS0040293
Chr2	92115971	0.853732	CSS0044980
Contig1119	586588	0.853732	CSS0013251
Chr6	64986095	0.853704	CSS0045127
Chr15	11531101	0.853368	CSS0034534
Chr15	19705403	0.853368	CSS0013444
Chr8	6296630	0.853368	CSS0046126
Chr6	77983469	0.853231	CSS0022385
Chr4	18980677	0.853142	CSS0029458
Chr2	71795257	0.853126	CSS0019648
Chr10	165477199	0.853014	CSS0002112
Chr6	162860312	0.853014	CSS0041477
Chr13	27319854	0.852961	CSS0039223
Chr2	83442334	0.852877	CSS0042218
Chr2	83442334	0.852877	CSS0015692
Chr9	20818707	0.852877	CSS0033376
Chr2	102832725	0.852795	CSS0026972
Chr1	85540779	0.852651	CSS0048539
Chr1	105324660	0.852651	CSS0032106
Chr1	49311956	0.852651	CSS0024387
Chr10	107129384	0.852651	CSS0007009
Chr10	15224956	0.852651	CSS0004274
Chr10	45253746	0.852651	CSS0002048
Chr14	5205736	0.852651	CSS0033090
Chr15	2552177	0.852651	CSS0031355
Chr15	2442953	0.852651	CSS0019442
Chr2	79047839	0.852651	CSS0038937
Chr2	93759932	0.852651	CSS0037462
Chr2	21426860	0.852651	CSS0034420
Chr2	76505755	0.852651	CSS0032055
Chr2	74614313	0.852651	CSS0020342
Chr3	136473147	0.852651	CSS0043316
Chr3	118730137	0.852651	CSS0005909
Chr3	118730153	0.852651	CSS0005909
Chr4	102838215	0.852651	CSS0045129
Chr4	102838402	0.852651	CSS0045129
Chr4	168755861	0.852651	CSS0041444
Chr4	82466940	0.852651	CSS0038876
Chr5	179509169	0.852651	CSS0027888
Chr6	27666332	0.852651	CSS0043668
Chr6	27670793	0.852651	CSS0043668
Chr6	27670828	0.852651	CSS0043668
Chr6	27681208	0.852651	CSS0043668
Chr6	149616346	0.852651	CSS0036471
Chr6	27999071	0.852651	CSS0034576
Chr6	64634056	0.852651	CSS0020760
Chr6	35725586	0.852651	CSS0020493
Chr6	35725994	0.852651	CSS0020493
Chr6	35726104	0.852651	CSS0020493
Chr6	35726946	0.852651	CSS0020493
Chr6	78064112	0.852651	CSS0019872
Chr6	78064122	0.852651	CSS0019872
Chr6	66118801	0.852651	CSS0013639
Chr6	66118846	0.852651	CSS0013639
[truncated: 143,723 more rows]

## Sheet: S4
Supplementary Table S4. The information of CSS-specific positive natural selection blocks was detected from genomic blocks (XP-CLR). The positive selection genes are in red fonts.
Chromosome	Start	Stop	Number of SNPs	XP-CLR values	Gene IDs
Chr7	44120001	44320000	157	130.015	CSS0045448,CSS0040775,CSS0015161
Chr7	44140001	44340000	157	130.015	CSS0045448,CSS0040775,CSS0015161
Chr7	44160001	44360000	157	130.015	CSS0045448,CSS0040775,CSS0015161
Chr7	44180001	44380000	157	130.015	CSS0045448,CSS0040775,CSS0015161
Chr15	2500001	2700000	98	122.334	CSS0028266,CSS0031355,CSS0022845,CSS0040794,CSS0017795
Chr7	44200001	44400000	156	114.731	CSS0040775,CSS0015161
Chr7	44220001	44420000	156	114.731	CSS0040775,CSS0015161
Chr15	2520001	2720000	99	102.796	CSS0028266,CSS0031355,CSS0022845,CSS0040794,CSS0017795,CSS0050449
Chr15	2540001	2740000	98	96.0695	CSS0031355,CSS0022845,CSS0040794,CSS0017795,CSS0050449
Chr1	49480001	49680000	96	93.441	CSS0031284,CSS0007534,CSS0033913,CSS0047619
Chr1	49500001	49700000	96	93.441	CSS0031284,CSS0007534,CSS0033913,CSS0047619
Chr1	49520001	49720000	96	93.441	CSS0031284,CSS0007534,CSS0033913,CSS0047619
Chr7	44300001	44500000	108	65.2406	CSS0015161
Chr7	44240001	44440000	155	64.4744	CSS0040775,CSS0015161
Chr7	44260001	44460000	155	64.4744	CSS0040775,CSS0015161
Chr3	119400001	119600000	24	63.3391	CSS0035789
Chr3	119420001	119620000	24	63.3391	CSS0035789
Chr3	119440001	119640000	24	63.3391	CSS0035789
Chr3	119460001	119660000	24	63.3391	CSS0035789
Chr3	119480001	119680000	24	63.3391	CSS0035789
Chr3	119500001	119700000	24	63.3391	CSS0035789
Chr3	119520001	119720000	24	63.3391	CSS0035789
Chr3	119540001	119740000	24	63.3391	CSS0035789
Chr3	119560001	119760000	24	63.3391	CSS0035789
Chr3	119580001	119780000	24	63.3391	CSS0035789
Chr6	165720001	165920000	113	62.4743	CSS0022278,CSS0042955,CSS0018692
Chr1	49540001	49740000	90	61.2963	CSS0031284,CSS0007534,CSS0033913,CSS0047619
Chr7	44280001	44480000	154	59.1727	CSS0015161
Chr7	118460001	118660000	111	57.6284	CSS0010500,CSS0042803,CSS0017596,CSS0010121
Chr6	145680001	145880000	124	56.8796	CSS0020669,CSS0021969
Chr6	145700001	145900000	124	56.8796	CSS0020669,CSS0021969
Chr6	145720001	145920000	124	56.8796	CSS0020669,CSS0021969
Chr6	145740001	145940000	124	56.8796	CSS0020669,CSS0021969
Chr6	145760001	145960000	124	56.8796	CSS0020669,CSS0021969
Chr6	145780001	145980000	124	56.8796	CSS0020669,CSS0021969
Chr6	145800001	146000000	124	56.8796	CSS0020669,CSS0021969
Chr9	13980001	14180000	29	55.8229	CSS0025256,CSS0022190
Chr7	35440001	35640000	85	55.6385	CSS0048049
Chr7	35460001	35660000	85	55.6385	CSS0048049
Chr7	35480001	35680000	85	55.6385	CSS0048049
Chr7	35500001	35700000	85	55.6385	CSS0048049
Chr7	35520001	35720000	85	55.6385	CSS0048049
Chr7	35540001	35740000	85	55.6385	CSS0048049
Chr7	35560001	35760000	85	55.6385	CSS0048049
Chr7	35580001	35780000	85	55.6385	CSS0048049
Chr7	35600001	35800000	85	55.6385	CSS0048049
Chr6	165640001	165840000	120	55.3982	CSS0022569,CSS0022278,CSS0042955,CSS0018692
Chr6	165660001	165860000	120	55.3982	CSS0022569,CSS0022278,CSS0042955,CSS0018692
Chr6	165680001	165880000	120	55.3982	CSS0022569,CSS0022278,CSS0042955,CSS0018692
Chr6	165700001	165900000	120	55.3982	CSS0022569,CSS0022278,CSS0042955,CSS0018692
Chr10	112120001	112320000	49	53.7921	CSS0036099
Chr10	112140001	112340000	49	53.7921	CSS0036099
Chr10	112160001	112360000	49	53.7921	CSS0036099
Chr10	112180001	112380000	49	53.7921	CSS0036099
Chr10	112200001	112400000	49	53.7921	CSS0036099
Chr10	112220001	112420000	49	53.7921	CSS0036099
Chr10	112240001	112440000	49	53.7921	CSS0036099
Chr10	112260001	112460000	49	53.7921	CSS0036099
Chr10	112280001	112480000	49	53.7921	CSS0036099
Chr10	112300001	112500000	49	53.7921	CSS0036099
Chr7	182040001	182240000	77	50.1737	CSS0043847,CSS0042820,CSS0009304,CSS0015753
Chr6	76940001	77140000	61	50.023	CSS0042038,CSS0002397,CSS0025464,CSS0046257,CSS0032755
Chr6	76960001	77160000	61	50.023	CSS0042038,CSS0002397,CSS0025464,CSS0046257,CSS0032755
Chr1	120020001	120220000	52	49.7858	CSS0021510,CSS0037755,CSS0043391
Chr1	120040001	120240000	52	49.7858	CSS0021510,CSS0037755,CSS0043391
Chr12	81360001	81560000	30	49.5633	CSS0047597
Chr12	81380001	81580000	30	49.5633	CSS0047597
Chr12	81400001	81600000	30	49.5633	CSS0047597
Chr12	81420001	81620000	30	49.5633	CSS0047597
Chr12	81440001	81640000	30	49.5633	CSS0047597
Chr12	81460001	81660000	30	49.5633	CSS0047597
Chr12	81480001	81680000	30	49.5633	CSS0047597
Chr12	81500001	81700000	30	49.5633	CSS0047597
Chr12	81520001	81720000	30	49.5633	CSS0047597
Chr10	88280001	88480000	35	49.3916	CSS0016881
Chr10	88300001	88500000	35	49.3916	CSS0016881
Chr10	88320001	88520000	35	49.3916	CSS0016881
Chr2	39220001	39420000	77	48.3518	CSS0006335,CSS0024550,CSS0045222,CSS0026151,CSS0046858,CSS0038858,CSS0013567
Chr1	69980001	70180000	47	47.4655
Chr1	70000001	70200000	47	47.4655
Chr1	70020001	70220000	47	47.4655
Chr1	70040001	70240000	47	47.4655
Chr1	70060001	70260000	47	47.4655
Chr1	70080001	70280000	47	47.4655
Chr1	70100001	70300000	47	47.4655
Chr1	70120001	70320000	47	47.4655
Chr1	70140001	70340000	47	47.4655
Chr2	74040001	74240000	51	47.3618	CSS0014152,CSS0039467,CSS0049494,CSS0015605
Chr2	74060001	74260000	51	47.3618	CSS0014152,CSS0039467,CSS0049494,CSS0015605
Chr2	74080001	74280000	51	47.3618	CSS0014152,CSS0039467,CSS0049494,CSS0015605
Chr2	74100001	74300000	51	47.3618	CSS0014152,CSS0039467,CSS0049494,CSS0015605
Chr1	150240001	150440000	74	45.697	CSS0005407,CSS0026701
Chr1	150260001	150460000	74	45.697	CSS0005407,CSS0026701
Chr1	150280001	150480000	74	45.697	CSS0005407,CSS0026701
Chr1	150300001	150500000	74	45.697	CSS0005407,CSS0026701
Chr1	49560001	49760000	79	45.4727	CSS0007534,CSS0033913,CSS0047619
Chr10	106920001	107120000	41	44.6409
Chr12	107700001	107900000	52	44.4032	CSS0007423
Chr7	35420001	35620000	85	42.8709	CSS0032794,CSS0048049
Chr6	52140001	52340000	19	42.0446	CSS0031404,CSS0017651
Chr4	128480001	128680000	43	41.3501	CSS0037550
Chr4	128500001	128700000	43	41.3501	CSS0037550
Chr4	128520001	128720000	43	41.3501	CSS0037550
Chr10	106940001	107140000	45	40.5011	CSS0007009
Chr10	106960001	107160000	45	40.5011	CSS0007009
Chr10	106980001	107180000	45	40.5011	CSS0007009
Chr10	107000001	107200000	45	40.5011	CSS0007009
Chr6	39500001	39700000	51	40.0254	CSS0012951,CSS0036590,CSS0001190,CSS0019644
Chr1	150220001	150420000	73	39.7938	CSS0005407
Chr5	178180001	178380000	56	39.5676	CSS0012474,CSS0045550,CSS0014065,CSS0012312,CSS0015797,CSS0047151,CSS0045810
Chr2	169340001	169540000	51	39.5097	CSS0039435
Chr1	192560001	192760000	68	38.9653	CSS0005246,CSS0020980,CSS0046781,CSS0048804
Chr11	104080001	104280000	61	38.8949	CSS0033106,CSS0022862
Chr10	115040001	115240000	34	38.8686	CSS0036641,CSS0013358,CSS0018896,CSS0006107
Chr10	115060001	115260000	34	38.8686	CSS0036641,CSS0013358,CSS0018896,CSS0006107
Chr7	67360001	67560000	21	38.8204	CSS0026162
Chr7	67380001	67580000	21	38.8204	CSS0026162
Chr7	67400001	67600000	21	38.8204	CSS0026162
Chr7	67420001	67620000	21	38.8204	CSS0026162
Chr6	127560001	127760000	40	37.6299	CSS0017046,CSS0018065
Chr6	127580001	127780000	40	37.6299	CSS0017046,CSS0018065
Chr6	127600001	127800000	40	37.6299	CSS0017046,CSS0018065
Chr6	127620001	127820000	40	37.6299	CSS0017046,CSS0018065
Chr6	127640001	127840000	40	37.6299	CSS0017046,CSS0018065
Chr6	127660001	127860000	40	37.6299	CSS0017046,CSS0018065
Chr6	127680001	127880000	40	37.6299	CSS0017046,CSS0018065
Chr6	127700001	127900000	40	37.6299	CSS0017046,CSS0018065
Chr6	127720001	127920000	40	37.6299	CSS0017046,CSS0018065
Chr8	15840001	16040000	69	37.6025	CSS0028968,CSS0009024,CSS0030244,CSS0013707
Chr8	15860001	16060000	69	37.6025	CSS0028968,CSS0009024,CSS0030244,CSS0013707
Chr6	76920001	77120000	43	37.4877	CSS0042038,CSS0002397,CSS0025464
Chr10	118500001	118700000	47	37.2509	CSS0029494,CSS0020316,CSS0045277
Chr9	18700001	18900000	44	36.8748	CSS0049799
Chr6	107020001	107220000	43	36.8256	CSS0023394,CSS0001286,CSS0019250
Chr6	107040001	107240000	43	36.8256	CSS0023394,CSS0001286,CSS0019250
Chr10	115080001	115280000	32	36.4412	CSS0013358,CSS0018896,CSS0006107
Chr10	115100001	115300000	32	36.4412	CSS0013358,CSS0018896,CSS0006107
Chr10	115120001	115320000	32	36.4412	CSS0013358,CSS0018896,CSS0006107
Chr10	115140001	115340000	32	36.4412	CSS0013358,CSS0018896,CSS0006107
Chr1	46640001	46840000	22	36.3123	CSS0041964
Chr1	46660001	46860000	22	36.3123	CSS0041964
Chr1	46680001	46880000	22	36.3123	CSS0041964
Chr1	46700001	46900000	22	36.3123	CSS0041964
Chr1	46720001	46920000	22	36.3123	CSS0041964
Chr10	68900001	69100000	38	35.9599	CSS0033049
Chr10	95440001	95640000	28	35.6474
Chr10	95460001	95660000	28	35.6474
Chr10	95480001	95680000	28	35.6474
Chr10	95500001	95700000	28	35.6474
Chr10	95520001	95720000	28	35.6474
Chr10	95540001	95740000	28	35.6474
Chr10	95560001	95760000	28	35.6474
Chr10	95580001	95780000	28	35.6474
Chr10	95600001	95800000	28	35.6474
Chr10	34920001	35120000	56	35.2137	CSS0050339
Chr10	34940001	35140000	56	35.2137	CSS0050339
Chr10	34960001	35160000	56	35.2137	CSS0050339
Chr10	34980001	35180000	56	35.2137	CSS0050339
Chr10	35000001	35200000	56	35.2137	CSS0050339
Chr10	35020001	35220000	56	35.2137	CSS0050339
Chr10	35040001	35240000	56	35.2137	CSS0050339
Chr10	35060001	35260000	56	35.2137	CSS0050339
Chr10	35080001	35280000	56	35.2137	CSS0050339
Chr10	35100001	35300000	56	35.2137	CSS0050339
Chr1	220920001	221120000	47	35.138	CSS0003936,CSS0042726,CSS0012485,CSS0000645
Chr2	115900001	116100000	26	34.6739	CSS0044472
Chr2	115920001	116120000	26	34.6739	CSS0044472
Chr2	115940001	116140000	26	34.6739	CSS0044472
Chr2	115960001	116160000	26	34.6739	CSS0044472
Chr2	115980001	116180000	26	34.6739	CSS0044472
Chr2	116000001	116200000	26	34.6739	CSS0044472
Chr2	116020001	116220000	26	34.6739	CSS0044472
Chr2	116040001	116240000	26	34.6739	CSS0044472
Chr2	116060001	116260000	26	34.6739	CSS0044472
Chr2	116080001	116280000	26	34.6739	CSS0044472
Chr9	94980001	95180000	83	34.3798	CSS0003047,CSS0016802,CSS0043684
Chr6	149560001	149760000	42	33.9945	CSS0026537,CSS0008654,CSS0036471,CSS0030434,CSS0012676
Chr1	138640001	138840000	28	33.6932	CSS0021282
Chr1	138660001	138860000	28	33.6932	CSS0021282
Chr1	138680001	138880000	28	33.6932	CSS0021282
Chr1	138700001	138900000	28	33.6932	CSS0021282
Chr1	138720001	138920000	28	33.6932	CSS0021282
Chr1	138740001	138940000	28	33.6932	CSS0021282
Chr1	138760001	138960000	28	33.6932	CSS0021282
Chr1	138780001	138980000	28	33.6932	CSS0021282
Chr9	146720001	146920000	28	33.3318	CSS0007067
Chr9	146740001	146940000	28	33.3318	CSS0007067
Chr9	146760001	146960000	28	33.3318	CSS0007067
Chr9	146780001	146980000	28	33.3318	CSS0007067
Chr9	146800001	147000000	28	33.3318	CSS0007067
Chr9	146820001	147020000	28	33.3318	CSS0007067
Chr9	146840001	147040000	28	33.3318	CSS0007067
Chr9	146860001	147060000	28	33.3318	CSS0007067
Chr8	15780001	15980000	77	32.6052	CSS0017235,CSS0028968,CSS0009024,CSS0030244,CSS0013707
Chr8	15800001	16000000	77	32.6052	CSS0017235,CSS0028968,CSS0009024,CSS0030244,CSS0013707
Chr8	15820001	16020000	77	32.6052	CSS0017235,CSS0028968,CSS0009024,CSS0030244,CSS0013707
Chr7	71160001	71360000	34	32.5921	CSS0023426
Chr7	71180001	71380000	34	32.5921	CSS0023426
Chr7	71200001	71400000	34	32.5921	CSS0023426
Chr7	71220001	71420000	34	32.5921	CSS0023426
Chr7	71240001	71440000	34	32.5921	CSS0023426
Chr7	71260001	71460000	34	32.5921	CSS0023426
Chr7	71280001	71480000	34	32.5921	CSS0023426
Chr7	71300001	71500000	34	32.5921	CSS0023426
Chr7	71320001	71520000	34	32.5921	CSS0023426
Chr7	71340001	71540000	34	32.5921	CSS0023426
Chr6	107060001	107260000	50	32.4402	CSS0023394,CSS0001286,CSS0019250,CSS0006692
Chr10	59800001	60000000	42	32.362	CSS0027271
Chr10	59820001	60020000	42	32.362	CSS0027271
Chr10	59840001	60040000	42	32.362	CSS0027271
Chr7	168900001	169100000	40	32.2158	CSS0049376,CSS0034907
Chr7	168920001	169120000	40	32.2158	CSS0049376,CSS0034907
Chr7	168940001	169140000	40	32.2158	CSS0049376,CSS0034907
Chr2	169360001	169560000	61	31.9975	CSS0039435,CSS0035689
Chr2	169380001	169580000	61	31.9975	CSS0039435,CSS0035689
Chr2	169400001	169600000	61	31.9975	CSS0039435,CSS0035689
Chr2	169420001	169620000	61	31.9975	CSS0039435,CSS0035689
Chr10	59860001	60060000	41	31.9875	CSS0027271
Chr10	59880001	60080000	41	31.9875	CSS0027271
Chr10	59900001	60100000	41	31.9875	CSS0027271
Chr10	59920001	60120000	41	31.9875	CSS0027271
Chr10	59940001	60140000	41	31.9875	CSS0027271
Chr10	59960001	60160000	41	31.9875	CSS0027271
Chr10	59980001	60180000	41	31.9875	CSS0027271
Chr10	95420001	95620000	26	31.7901
Chr9	146880001	147080000	25	31.5764
Chr9	25680001	25880000	22	30.7249	CSS0020488
Chr9	25700001	25900000	22	30.7249	CSS0020488
Chr9	25720001	25920000	22	30.7249	CSS0020488
Chr5	2880001	3080000	18	30.7031	CSS0012508
Chr5	2900001	3100000	18	30.7031	CSS0012508
Chr5	2920001	3120000	18	30.7031	CSS0012508
Chr10	69280001	69480000	31	30.4286	CSS0022460
Chr10	69300001	69500000	31	30.4286	CSS0022460
Chr10	69320001	69520000	31	30.4286	CSS0022460
Chr6	144000001	144200000	24	30.1999	CSS0027998,CSS0006329,CSS0017831
Chr6	48000001	48200000	84	30.1317	CSS0033107,CSS0008651,CSS0003026,CSS0048280,CSS0036041,CSS0037814
Chr7	140580001	140780000	53	29.9158	CSS0019944
Chr7	140600001	140800000	53	29.9158	CSS0019944
Chr7	140620001	140820000	53	29.9158	CSS0019944
Chr7	140640001	140840000	53	29.9158	CSS0019944
Chr7	140660001	140860000	53	29.9158	CSS0019944
Chr7	140680001	140880000	53	29.9158	CSS0019944
Chr7	140700001	140900000	53	29.9158	CSS0019944
Chr2	16120001	16320000	47	29.6102	CSS0011239,CSS0024904,CSS0008487,CSS0050035
Chr4	2180001	2380000	11	29.3101	CSS0018800
Chr4	2200001	2400000	11	29.3101	CSS0018800
Chr4	2220001	2420000	11	29.3101	CSS0018800
Chr4	2240001	2440000	11	29.3101	CSS0018800
Chr4	2260001	2460000	11	29.3101	CSS0018800
Chr4	2280001	2480000	11	29.3101	CSS0018800
Chr4	2300001	2500000	11	29.3101	CSS0018800
Chr4	2320001	2520000	11	29.3101	CSS0018800
Chr4	2340001	2540000	11	29.3101	CSS0018800
Chr9	95000001	95200000	79	28.8999	CSS0016802,CSS0043684
Chr6	36440001	36640000	34	28.7734	CSS0023764,CSS0041256
Chr6	36460001	36660000	34	28.7734	CSS0023764,CSS0041256
Chr6	36480001	36680000	34	28.7734	CSS0023764,CSS0041256
Chr6	36500001	36700000	34	28.7734	CSS0023764,CSS0041256
Chr6	36520001	36720000	34	28.7734	CSS0023764,CSS0041256
Chr6	36540001	36740000	34	28.7734	CSS0023764,CSS0041256
Chr9	25540001	25740000	23	28.7589	CSS0020488
Chr9	25560001	25760000	23	28.7589	CSS0020488
Chr9	25580001	25780000	23	28.7589	CSS0020488
Chr9	25600001	25800000	23	28.7589	CSS0020488
Chr9	25620001	25820000	23	28.7589	CSS0020488
Chr9	25640001	25840000	23	28.7589	CSS0020488
Chr9	25660001	25860000	23	28.7589	CSS0020488
Chr2	113020001	113220000	36	28.5115	CSS0009710,CSS0003126
Chr2	113040001	113240000	36	28.5115	CSS0009710,CSS0003126
Chr2	113060001	113260000	36	28.5115	CSS0009710,CSS0003126
Chr2	113080001	113280000	36	28.5115	CSS0009710,CSS0003126
Chr2	103720001	103920000	81	28.3759	CSS0012157,CSS0016880,CSS0023194
Chr4	146600001	146800000	23	28.3217	CSS0034590
Chr6	19080001	19280000	81	28.3108	CSS0008548,CSS0042569,CSS0014880,CSS0023510,CSS0045883,CSS0001172
Chr6	19100001	19300000	81	28.3108	CSS0008548,CSS0042569,CSS0014880,CSS0023510,CSS0045883,CSS0001172
Chr6	19120001	19320000	81	28.3108	CSS0008548,CSS0042569,CSS0014880,CSS0023510,CSS0045883,CSS0001172
Chr6	19140001	19340000	81	28.3108	CSS0008548,CSS0042569,CSS0014880,CSS0023510,CSS0045883,CSS0001172
Chr6	19160001	19360000	81	28.3108	CSS0008548,CSS0042569,CSS0014880,CSS0023510,CSS0045883,CSS0001172
Chr1	69960001	70160000	43	28.1735
Chr7	182640001	182840000	31	28.1376	CSS0010525,CSS0016040,CSS0024009,CSS0041088
Chr9	103840001	104040000	26	27.896	CSS0022057,CSS0021114
Chr9	103860001	104060000	26	27.896	CSS0022057,CSS0021114
Chr9	103880001	104080000	26	27.896	CSS0022057,CSS0021114
Chr9	103900001	104100000	26	27.896	CSS0022057,CSS0021114
Chr9	103920001	104120000	26	27.896	CSS0022057,CSS0021114
Chr9	103940001	104140000	26	27.896	CSS0022057,CSS0021114
Chr9	103960001	104160000	26	27.896	CSS0022057,CSS0021114
Chr9	103980001	104180000	26	27.896	CSS0022057,CSS0021114
Chr9	104000001	104200000	26	27.896	CSS0022057,CSS0021114
Chr2	126920001	127120000	35	27.8332	CSS0041654,CSS0013352
Chr5	58600001	58800000	58	27.7718	CSS0009149,CSS0044074,CSS0034442
Chr5	58620001	58820000	58	27.7718	CSS0009149,CSS0044074,CSS0034442
Chr5	58640001	58840000	58	27.7718	CSS0009149,CSS0044074,CSS0034442
Chr5	58660001	58860000	58	27.7718	CSS0009149,CSS0044074,CSS0034442
Chr5	58680001	58880000	58	27.7718	CSS0009149,CSS0044074,CSS0034442
Chr1	170440001	170640000	40	27.7353	CSS0049069,CSS0044701,CSS0014235
Chr1	170460001	170660000	40	27.7353	CSS0049069,CSS0044701,CSS0014235
Chr1	170480001	170680000	40	27.7353	CSS0049069,CSS0044701,CSS0014235
Chr1	170500001	170700000	40	27.7353	CSS0049069,CSS0044701,CSS0014235
Chr1	170520001	170720000	40	27.7353	CSS0049069,CSS0044701,CSS0014235
Chr1	170540001	170740000	40	27.7353	CSS0049069,CSS0044701,CSS0014235
Chr1	170560001	170760000	40	27.7353	CSS0049069,CSS0044701,CSS0014235
Chr1	170580001	170780000	40	27.7353	CSS0049069,CSS0044701,CSS0014235
Chr7	156780001	156980000	50	27.6478	CSS0005845
Chr7	156800001	157000000	50	27.6478	CSS0005845
Chr7	156820001	157020000	50	27.6478	CSS0005845
Chr7	156840001	157040000	50	27.6478	CSS0005845
Chr7	156860001	157060000	50	27.6478	CSS0005845
Chr7	156880001	157080000	50	27.6478	CSS0005845
Chr7	156900001	157100000	50	27.6478	CSS0005845
Chr7	156920001	157120000	50	27.6478	CSS0005845
Chr7	156940001	157140000	50	27.6478	CSS0005845
Chr7	156960001	157160000	50	27.6478	CSS0005845
Chr2	78660001	78860000	25	27.3832	CSS0000500
Chr9	150980001	151180000	29	27.3447	CSS0046587,CSS0026077,CSS0026676,CSS0004225
Chr9	151000001	151200000	29	27.3447	CSS0046587,CSS0026077,CSS0026676,CSS0004225
Chr9	151020001	151220000	29	27.3447	CSS0046587,CSS0026077,CSS0026676,CSS0004225
Chr9	151040001	151240000	29	27.3447	CSS0046587,CSS0026077,CSS0026676,CSS0004225
Chr6	10760001	10960000	53	27.1963	CSS0033331,CSS0038541
Chr2	103740001	103940000	84	27.1425	CSS0012157,CSS0016880,CSS0023194,CSS0026873
Chr2	103760001	103960000	84	27.1425	CSS0012157,CSS0016880,CSS0023194,CSS0026873
Chr15	13320001	13520000	39	27.1299	CSS0036305,CSS0047732
Chr6	127740001	127940000	30	27.1121	CSS0018065
Chr2	203880001	204080000	71	27.096	CSS0032468,CSS0043286,CSS0024594,CSS0021444
Chr2	203900001	204100000	71	27.096	CSS0032468,CSS0043286,CSS0024594,CSS0021444
Chr2	203920001	204120000	71	27.096	CSS0032468,CSS0043286,CSS0024594,CSS0021444
Chr2	113000001	113200000	35	27.0581	CSS0009710,CSS0003126
Chr6	136220001	136420000	55	27.0479	CSS0017567
Chr6	136240001	136440000	55	27.0479	CSS0017567
Chr6	136260001	136460000	55	27.0479	CSS0017567
Chr6	136280001	136480000	55	27.0479	CSS0017567
Chr6	136300001	136500000	55	27.0479	CSS0017567
Chr6	136320001	136520000	55	27.0479	CSS0017567
Chr6	136340001	136540000	55	27.0479	CSS0017567
Chr6	136360001	136560000	55	27.0479	CSS0017567
Chr6	136380001	136580000	55	27.0479	CSS0017567
Chr6	136400001	136600000	55	27.0479	CSS0017567
Chr2	83320001	83520000	64	26.8018	CSS0022405,CSS0000475,CSS0015692,CSS0037538,CSS0036833,CSS0006213,CSS0027822
Chr2	83340001	83540000	64	26.8018	CSS0022405,CSS0000475,CSS0015692,CSS0037538,CSS0036833,CSS0006213,CSS0027822
Chr2	83360001	83560000	64	26.8018	CSS0022405,CSS0000475,CSS0015692,CSS0037538,CSS0036833,CSS0006213,CSS0027822
Chr2	83380001	83580000	64	26.8018	CSS0022405,CSS0000475,CSS0015692,CSS0037538,CSS0036833,CSS0006213,CSS0027822
Chr15	109040001	109240000	29	26.6653	CSS0042498
Chr15	109060001	109260000	29	26.6653	CSS0042498
Chr15	109080001	109280000	29	26.6653	CSS0042498
Chr11	86820001	87020000	59	26.6256	CSS0022602,CSS0005533,CSS0042818,CSS0000992,CSS0008677,CSS0048547
Chr2	126900001	127100000	34	26.5073	CSS0041654,CSS0013352
Chr7	144460001	144660000	67	26.4649	CSS0003646,CSS0010989
Chr7	144480001	144680000	67	26.4649	CSS0003646,CSS0010989
Chr12	83560001	83760000	18	26.3917	CSS0040452,CSS0029199
Chr12	83580001	83780000	18	26.3917	CSS0040452,CSS0029199
Chr1	19520001	19720000	81	26.3216	CSS0049751,CSS0048192,CSS0010364,CSS0041886,CSS0024991,CSS0036920,CSS0023051
Chr3	178300001	178500000	24	26.1793	CSS0017256,CSS0036656,CSS0024972,CSS0035352
Chr1	189060001	189260000	44	26.1219	CSS0008219,CSS0043743,CSS0028492
Chr1	189080001	189280000	44	26.1219	CSS0008219,CSS0043743,CSS0028492
Chr1	189100001	189300000	44	26.1219	CSS0008219,CSS0043743,CSS0028492
Chr1	189120001	189320000	44	26.1219	CSS0008219,CSS0043743,CSS0028492
Chr1	189140001	189340000	44	26.1219	CSS0008219,CSS0043743,CSS0028492
Chr1	189160001	189360000	44	26.1219	CSS0008219,CSS0043743,CSS0028492
Chr2	102660001	102860000	19	25.7799	CSS0028680,CSS0010069,CSS0013606,CSS0026972
Chr1	206540001	206740000	84	25.7169	CSS0040132,CSS0040085
Chr2	17360001	17560000	40	25.6601	CSS0016199,CSS0038016,CSS0006423
Chr1	126000001	126200000	61	25.5895	CSS0049847
Chr1	126020001	126220000	61	25.5895	CSS0049847
Chr1	126040001	126240000	61	25.5895	CSS0049847
Chr1	126060001	126260000	61	25.5895	CSS0049847
Chr1	126080001	126280000	61	25.5895	CSS0049847
Chr1	126100001	126300000	61	25.5895	CSS0049847
Chr1	126120001	126320000	61	25.5895	CSS0049847
Chr2	78580001	78780000	26	25.2681	CSS0027985,CSS0000500
Chr2	78600001	78800000	26	25.2681	CSS0027985,CSS0000500
Chr2	78620001	78820000	26	25.2681	CSS0027985,CSS0000500
Chr2	78640001	78840000	26	25.2681	CSS0027985,CSS0000500
Chr1	220940001	221140000	45	25.1546	CSS0042726,CSS0012485,CSS0000645
Chr1	220960001	221160000	45	25.1546	CSS0042726,CSS0012485,CSS0000645
Chr4	160460001	160660000	13	25.1031
Chr4	160480001	160680000	13	25.1031
Chr4	160500001	160700000	13	25.1031
Chr4	160520001	160720000	13	25.1031
Chr4	160540001	160740000	13	25.1031
Chr2	55740001	55940000	19	25.0684	CSS0037921
Chr1	130880001	131080000	32	25.0069	CSS0039364,CSS0034734
Chr9	47260001	47460000	96	24.7817	CSS0043164,CSS0011413,CSS0007752,CSS0040744,CSS0017730,CSS0019375
Chr9	47280001	47480000	96	24.7817	CSS0043164,CSS0011413,CSS0007752,CSS0040744,CSS0017730,CSS0019375
Chr9	47300001	47500000	96	24.7817	CSS0043164,CSS0011413,CSS0007752,CSS0040744,CSS0017730,CSS0019375
Chr9	47320001	47520000	96	24.7817	CSS0043164,CSS0011413,CSS0007752,CSS0040744,CSS0017730,CSS0019375
Chr4	170140001	170340000	48	24.6644	CSS0042324,CSS0016683,CSS0044523,CSS0045628
Chr6	53760001	53960000	15	24.6058
Chr6	53780001	53980000	15	24.6058
Chr9	104020001	104220000	23	24.3718	CSS0021114
Chr1	189180001	189380000	41	24.3678	CSS0043743,CSS0028492
Chr6	53420001	53620000	40	24.1779	CSS0000254
Chr6	53440001	53640000	40	24.1779	CSS0000254
Chr6	53460001	53660000	40	24.1779	CSS0000254
Chr6	53480001	53680000	40	24.1779	CSS0000254
Chr6	53500001	53700000	40	24.1779	CSS0000254
Chr6	53520001	53720000	40	24.1779	CSS0000254
Chr2	158740001	158940000	24	24.0287	CSS0015765
Chr2	158760001	158960000	24	24.0287	CSS0015765
Chr2	158780001	158980000	24	24.0287	CSS0015765
Chr2	158800001	159000000	24	24.0287	CSS0015765
Chr2	158820001	159020000	24	24.0287	CSS0015765
Chr2	158840001	159040000	24	24.0287	CSS0015765
Chr2	158860001	159060000	24	24.0287	CSS0015765
Chr2	158880001	159080000	24	24.0287	CSS0015765
Chr2	158900001	159100000	24	24.0287	CSS0015765
Chr2	102740001	102940000	17	24.0262	CSS0013606,CSS0026972
Chr2	102760001	102960000	17	24.0262	CSS0013606,CSS0026972
Chr2	102780001	102980000	17	24.0262	CSS0013606,CSS0026972
Chr2	102800001	103000000	17	24.0262	CSS0013606,CSS0026972
Chr11	107740001	107940000	58	23.9603	CSS0036455,CSS0042269,CSS0029877,CSS0013509,CSS0004136
Chr6	81360001	81560000	21	23.8657	CSS0011660,CSS0011474
Chr6	81380001	81580000	21	23.8657	CSS0011660,CSS0011474
Chr6	81400001	81600000	21	23.8657	CSS0011660,CSS0011474
Chr2	44060001	44260000	13	23.4387	CSS0034330,CSS0021352,CSS0008031,CSS0038464
Chr2	44080001	44280000	13	23.4387	CSS0034330,CSS0021352,CSS0008031,CSS0038464
Chr2	44100001	44300000	13	23.4387	CSS0034330,CSS0021352,CSS0008031,CSS0038464
Chr2	44120001	44320000	13	23.4387	CSS0034330,CSS0021352,CSS0008031,CSS0038464
Chr2	44140001	44340000	13	23.4387	CSS0034330,CSS0021352,CSS0008031,CSS0038464
Chr1	26580001	26780000	100	23.1889	CSS0042461,CSS0019745,CSS0015977,CSS0008531,CSS0022007,CSS0036524
Chr9	43820001	44020000	71	23.167	CSS0041272,CSS0046676,CSS0046342
Chr7	182060001	182260000	53	23.1023	CSS0043847,CSS0042820,CSS0009304,CSS0015753
Chr10	127800001	128000000	25	23.0676	CSS0046394
Chr10	127820001	128020000	25	23.0676	CSS0046394
Chr10	127840001	128040000	25	23.0676	CSS0046394
Chr10	127860001	128060000	25	23.0676	CSS0046394
Chr6	12180001	12380000	50	23.0278	CSS0045795,CSS0033553,CSS0000831
Chr6	12200001	12400000	50	23.0278	CSS0045795,CSS0033553,CSS0000831
Chr6	12220001	12420000	50	23.0278	CSS0045795,CSS0033553,CSS0000831
Chr6	89660001	89860000	35	22.9098	CSS0027799,CSS0027930,CSS0044084
Chr1	158580001	158780000	27	22.8312
Chr1	158600001	158800000	27	22.8312
Chr1	158620001	158820000	27	22.8312
Chr1	158640001	158840000	27	22.8312
Chr1	158660001	158860000	27	22.8312
Chr1	158680001	158880000	27	22.8312
Chr1	158700001	158900000	27	22.8312
Chr10	109820001	110020000	18	22.6995	CSS0025512,CSS0038638
Chr10	109840001	110040000	18	22.6995	CSS0025512,CSS0038638
Chr10	109860001	110060000	18	22.6995	CSS0025512,CSS0038638
Chr6	64980001	65180000	47	22.6106	CSS0046893,CSS0003397
Chr6	65000001	65200000	47	22.6106	CSS0046893,CSS0003397
Chr6	65020001	65220000	47	22.6106	CSS0046893,CSS0003397
Chr6	65040001	65240000	47	22.6106	CSS0046893,CSS0003397
Chr9	43720001	43920000	78	22.6071	CSS0041272,CSS0046676,CSS0046342
Chr9	43740001	43940000	78	22.6071	CSS0041272,CSS0046676,CSS0046342
Chr9	43760001	43960000	78	22.6071	CSS0041272,CSS0046676,CSS0046342
Chr9	43780001	43980000	78	22.6071	CSS0041272,CSS0046676,CSS0046342
Chr10	144440001	144640000	75	22.5905	CSS0040544
Chr10	144460001	144660000	75	22.5905	CSS0040544
Chr3	80680001	80880000	29	22.5165	CSS0030716
Chr3	80700001	80900000	29	22.5165	CSS0030716
Chr3	80720001	80920000	29	22.5165	CSS0030716
Chr3	80740001	80940000	29	22.5165	CSS0030716
Chr3	143020001	143220000	109	22.5049	CSS0020681
Chr6	6400001	6600000	84	22.4837	CSS0001996,CSS0013321,CSS0028948,CSS0048987,CSS0015097,CSS0000134,CSS0023056
Chr1	189200001	189400000	38	22.4393	CSS0043743,CSS0028492
Chr12	107680001	107880000	30	22.4266	CSS0007423
Chr2	126880001	127080000	33	22.3658	CSS0041654
Chr9	61700001	61900000	50	22.3222	CSS0019105,CSS0043679,CSS0037653
Chr9	61720001	61920000	50	22.3222	CSS0019105,CSS0043679,CSS0037653
Chr9	61740001	61940000	50	22.3222	CSS0019105,CSS0043679,CSS0037653
Chr15	83320001	83520000	31	22.2534	CSS0027075
Chr15	83340001	83540000	31	22.2534	CSS0027075
Chr15	83360001	83560000	31	22.2534	CSS0027075
Chr15	83380001	83580000	31	22.2534	CSS0027075
Chr15	83400001	83600000	31	22.2534	CSS0027075
Chr7	174160001	174360000	15	22.2285	CSS0013210
Chr8	155560001	155760000	35	22.1681	CSS0030846,CSS0000029
Chr8	155580001	155780000	35	22.1681	CSS0030846,CSS0000029
Chr8	155600001	155800000	35	22.1681	CSS0030846,CSS0000029
Chr10	68660001	68860000	14	22.1426	CSS0048906
Chr4	188780001	188980000	35	21.904	CSS0015551,CSS0034747
Chr4	188800001	189000000	35	21.904	CSS0015551,CSS0034747
Chr4	188820001	189020000	35	21.904	CSS0015551,CSS0034747
Chr4	188840001	189040000	35	21.904	CSS0015551,CSS0034747
Chr4	188860001	189060000	35	21.904	CSS0015551,CSS0034747
Chr4	188880001	189080000	35	21.904	CSS0015551,CSS0034747
Chr4	188900001	189100000	35	21.904	CSS0015551,CSS0034747
Chr4	188920001	189120000	35	21.904	CSS0015551,CSS0034747
Chr4	188940001	189140000	35	21.904	CSS0015551,CSS0034747
Chr6	34780001	34980000	21	21.8566	CSS0006168,CSS0020505
Chr3	122180001	122380000	32	21.2539	CSS0030964
Chr3	122200001	122400000	32	21.2539	CSS0030964
Chr3	122220001	122420000	32	21.2539	CSS0030964
Chr3	122240001	122440000	32	21.2539	CSS0030964
Chr8	130260001	130460000	20	21.184	CSS0034765
Chr8	130280001	130480000	20	21.184	CSS0034765
Chr8	130300001	130500000	20	21.184	CSS0034765
Chr8	130320001	130520000	20	21.184	CSS0034765
Chr8	130340001	130540000	20	21.184	CSS0034765
Chr5	15980001	16180000	29	21.0493
Chr1	15140001	15340000	47	20.9876	CSS0009565,CSS0033098,CSS0050047
Chr1	15160001	15360000	47	20.9876	CSS0009565,CSS0033098,CSS0050047
Chr1	15180001	15380000	47	20.9876	CSS0009565,CSS0033098,CSS0050047
Chr1	15200001	15400000	47	20.9876	CSS0009565,CSS0033098,CSS0050047
Chr1	15220001	15420000	47	20.9876	CSS0009565,CSS0033098,CSS0050047
Chr1	15240001	15440000	47	20.9876	CSS0009565,CSS0033098,CSS0050047
Chr1	15260001	15460000	47	20.9876	CSS0009565,CSS0033098,CSS0050047
Chr1	64000001	64200000	20	20.915	CSS0003747,CSS0020740
Chr1	64020001	64220000	20	20.915	CSS0003747,CSS0020740
Chr1	64040001	64240000	20	20.915	CSS0003747,CSS0020740
Chr1	64060001	64260000	20	20.915	CSS0003747,CSS0020740
Chr1	64080001	64280000	20	20.915	CSS0003747,CSS0020740
Chr1	64100001	64300000	20	20.915	CSS0003747,CSS0020740
Chr1	64120001	64320000	20	20.915	CSS0003747,CSS0020740
Chr1	64140001	64340000	20	20.915	CSS0003747,CSS0020740
Chr1	64160001	64360000	20	20.915	CSS0003747,CSS0020740
Chr1	64180001	64380000	20	20.915	CSS0003747,CSS0020740
Chr1	153700001	153900000	31	20.8875	CSS0039509,CSS0050489
Chr1	153720001	153920000	31	20.8875	CSS0039509,CSS0050489
Chr1	153740001	153940000	31	20.8875	CSS0039509,CSS0050489
Chr1	153760001	153960000	31	20.8875	CSS0039509,CSS0050489
Chr1	153780001	153980000	31	20.8875	CSS0039509,CSS0050489
Chr1	153800001	154000000	31	20.8875	CSS0039509,CSS0050489
Chr9	48440001	48640000	27	20.8841	CSS0029073
Chr9	48460001	48660000	27	20.8841	CSS0029073
Chr9	48480001	48680000	27	20.8841	CSS0029073
Chr9	48500001	48700000	27	20.8841	CSS0029073
Chr9	48520001	48720000	27	20.8841	CSS0029073
Chr9	48540001	48740000	27	20.8841	CSS0029073
Chr9	48560001	48760000	27	20.8841	CSS0029073
Chr9	48580001	48780000	27	20.8841	CSS0029073
Chr9	48600001	48800000	27	20.8841	CSS0029073
Chr9	48620001	48820000	27	20.8841	CSS0029073
Chr6	59600001	59800000	23	20.7994	CSS0033373,CSS0032661
Chr6	59620001	59820000	23	20.7994	CSS0033373,CSS0032661
Chr6	59640001	59840000	23	20.7994	CSS0033373,CSS0032661
Chr6	59660001	59860000	23	20.7994	CSS0033373,CSS0032661
Chr9	139960001	140160000	17	20.795	CSS0027172
Chr9	139980001	140180000	17	20.795	CSS0027172
Chr9	140000001	140200000	17	20.795	CSS0027172
Chr9	140020001	140220000	17	20.795	CSS0027172
Chr9	140040001	140240000	17	20.795	CSS0027172
Chr9	140060001	140260000	17	20.795	CSS0027172
Chr1	158360001	158560000	29	20.7197	CSS0023610,CSS0047430
Chr2	17340001	17540000	25	20.4936	CSS0016199,CSS0038016,CSS0006423
Chr9	13200001	13400000	30	20.4399	CSS0019247,CSS0012448,CSS0041967
Chr9	61760001	61960000	45	20.3586	CSS0043679,CSS0037653
Chr7	11680001	11880000	29	20.3331	CSS0033660,CSS0016414,CSS0034495,CSS0025254
Chr7	11700001	11900000	29	20.3331	CSS0033660,CSS0016414,CSS0034495,CSS0025254
Chr7	11720001	11920000	29	20.3331	CSS0033660,CSS0016414,CSS0034495,CSS0025254
Chr7	11740001	11940000	29	20.3331	CSS0033660,CSS0016414,CSS0034495,CSS0025254
Chr4	146520001	146720000	46	20.2813	CSS0006630,CSS0028884,CSS0011816,CSS0034590
Chr2	124720001	124920000	10	20.2419	CSS0012202
Chr2	124740001	124940000	10	20.2419	CSS0012202
Chr2	124760001	124960000	10	20.2419	CSS0012202
Chr2	124780001	124980000	10	20.2419	CSS0012202
Chr2	124800001	125000000	10	20.2419	CSS0012202
Chr2	124820001	125020000	10	20.2419	CSS0012202
Chr2	124840001	125040000	10	20.2419	CSS0012202
Chr2	124860001	125060000	10	20.2419	CSS0012202
Chr2	124880001	125080000	10	20.2419	CSS0012202
Chr2	124900001	125100000	10	20.2419	CSS0012202
Chr7	53900001	54100000	20	20.1889	CSS0028918
Chr7	53920001	54120000	20	20.1889	CSS0028918
Chr7	53940001	54140000	20	20.1889	CSS0028918
Chr7	53960001	54160000	20	20.1889	CSS0028918
Chr7	53980001	54180000	20	20.1889	CSS0028918
Chr7	54000001	54200000	20	20.1889	CSS0028918
Chr9	41980001	42180000	19	20.1314	CSS0034762
Chr9	42000001	42200000	19	20.1314	CSS0034762
Chr9	42020001	42220000	19	20.1314	CSS0034762
Chr9	42040001	42240000	19	20.1314	CSS0034762
Chr9	42060001	42260000	19	20.1314	CSS0034762
Chr9	42080001	42280000	19	20.1314	CSS0034762
Chr9	42100001	42300000	19	20.1314	CSS0034762
Chr9	42120001	42320000	19	20.1314	CSS0034762
Chr9	42140001	42340000	19	20.1314	CSS0034762
Chr9	42160001	42360000	19	20.1314	CSS0034762
Chr1	29500001	29700000	42	20.0941	CSS0007857,CSS0020373,CSS0043084
Chr3	146360001	146560000	24	20.0907	CSS0034816
Chr3	146380001	146580000	24	20.0907	CSS0034816
Chr3	146400001	146600000	24	20.0907	CSS0034816
Chr3	146420001	146620000	24	20.0907	CSS0034816
Chr3	146440001	146640000	24	20.0907	CSS0034816
Chr3	146460001	146660000	24	20.0907	CSS0034816
Chr3	146480001	146680000	24	20.0907	CSS0034816
Chr3	146500001	146700000	24	20.0907	CSS0034816
Chr3	146520001	146720000	24	20.0907	CSS0034816
Chr14	76760001	76960000	68	20.028	CSS0022162,CSS0027625
Chr14	76780001	76980000	68	20.028	CSS0022162,CSS0027625
Chr14	76800001	77000000	68	20.028	CSS0022162,CSS0027625
Chr14	76820001	77020000	68	20.028	CSS0022162,CSS0027625
Chr14	76840001	77040000	68	20.028	CSS0022162,CSS0027625
Chr14	76860001	77060000	68	20.028	CSS0022162,CSS0027625
Chr14	76880001	77080000	68	20.028	CSS0022162,CSS0027625
Chr6	39460001	39660000	40	19.8985	CSS0043454,CSS0012951,CSS0036590,CSS0001190
Chr9	61780001	61980000	44	19.8492	CSS0043679,CSS0037653
Chr9	51800001	52000000	65	19.8395	CSS0009603,CSS0048121,CSS0035251
Chr10	14800001	15000000	36	19.8392	CSS0004690
Chr10	14820001	15020000	36	19.8392	CSS0004690
Chr6	60580001	60780000	16	19.5996	CSS0031330,CSS0037069
Chr6	60600001	60800000	16	19.5996	CSS0031330,CSS0037069
Chr11	75760001	75960000	78	19.5863	CSS0042049,CSS0023896,CSS0040771
Chr11	75780001	75980000	78	19.5863	CSS0042049,CSS0023896,CSS0040771
Chr10	120880001	121080000	33	19.5841	CSS0022078
Chr9	93920001	94120000	29	19.3002	CSS0044650,CSS0008352,CSS0022103,CSS0037759,CSS0003176
Chr11	92300001	92500000	42	19.2116	CSS0009657,CSS0040373,CSS0015908,CSS0013750,CSS0006431,CSS0013604
Chr9	67740001	67940000	26	19.2034	CSS0042174,CSS0005201,CSS0014299
Chr3	146540001	146740000	23	19.1857
Chr1	201540001	201740000	16	19.033	CSS0006515,CSS0037316
Chr6	57340001	57540000	27	18.9938	CSS0041471,CSS0030995,CSS0010744,CSS0040743
Chr6	57360001	57560000	27	18.9938	CSS0041471,CSS0030995,CSS0010744,CSS0040743
Chr6	57380001	57580000	27	18.9938	CSS0041471,CSS0030995,CSS0010744,CSS0040743
Chr6	59580001	59780000	18	18.9691	CSS0033373,CSS0032661
Chr13	47200001	47400000	13	18.9211
Chr13	47220001	47420000	13	18.9211
Chr2	16620001	16820000	24	18.9115	CSS0041798
Chr2	16640001	16840000	24	18.9115	CSS0041798
Chr2	16660001	16860000	24	18.9115	CSS0041798
Chr9	153020001	153220000	21	18.8396	CSS0031866
Chr9	153040001	153240000	21	18.8396	CSS0031866
Chr9	153060001	153260000	21	18.8396	CSS0031866
Chr9	153080001	153280000	21	18.8396	CSS0031866
Chr7	184620001	184820000	90	18.8241	CSS0010103,CSS0006998,CSS0016806,CSS0008098,CSS0011113,CSS0031072,CSS0028493
Chr2	159160001	159360000	69	18.7809	CSS0044889,CSS0025720
Chr2	159180001	159380000	69	18.7809	CSS0044889,CSS0025720
Chr2	159200001	159400000	69	18.7809	CSS0044889,CSS0025720
Chr2	159220001	159420000	69	18.7809	CSS0044889,CSS0025720
Chr1	68800001	69000000	20	18.695	CSS0015508
Chr1	68820001	69020000	20	18.695	CSS0015508
Chr1	68840001	69040000	20	18.695	CSS0015508
Chr1	68860001	69060000	20	18.695	CSS0015508
Chr1	68880001	69080000	20	18.695	CSS0015508
Chr1	68900001	69100000	20	18.695	CSS0015508
Chr1	68920001	69120000	20	18.695	CSS0015508
Chr1	68940001	69140000	20	18.695	CSS0015508
Chr1	68960001	69160000	20	18.695	CSS0015508
Chr1	68980001	69180000	20	18.695	CSS0015508
Chr5	16000001	16200000	30	18.6773
Chr5	16020001	16220000	30	18.6773
Chr5	16040001	16240000	30	18.6773
Chr5	16060001	16260000	30	18.6773
Chr1	164760001	164960000	35	18.6667	CSS0000159,CSS0021638,CSS0046129,CSS0017720
Chr2	21080001	21280000	34	18.5435	CSS0039425,CSS0029078,CSS0049075
Chr2	21100001	21300000	34	18.5435	CSS0039425,CSS0029078,CSS0049075
Chr2	21120001	21320000	34	18.5435	CSS0039425,CSS0029078,CSS0049075
Chr2	21140001	21340000	34	18.5435	CSS0039425,CSS0029078,CSS0049075
Chr2	21160001	21360000	34	18.5435	CSS0039425,CSS0029078,CSS0049075
Chr2	21180001	21380000	34	18.5435	CSS0039425,CSS0029078,CSS0049075
Chr9	131300001	131500000	35	18.5234	CSS0000683,CSS0015330
Chr8	94220001	94420000	13	18.3721	CSS0043818
Chr8	94240001	94440000	13	18.3721	CSS0043818
Chr1	192580001	192780000	73	18.1034	CSS0005246,CSS0020980,CSS0046781,CSS0048804,CSS0018945
Chr1	192600001	192800000	73	18.1034	CSS0005246,CSS0020980,CSS0046781,CSS0048804,CSS0018945
Chr1	192620001	192820000	73	18.1034	CSS0005246,CSS0020980,CSS0046781,CSS0048804,CSS0018945
Chr1	192640001	192840000	73	18.1034	CSS0005246,CSS0020980,CSS0046781,CSS0048804,CSS0018945
Chr6	59080001	59280000	17	17.9637	CSS0002505,CSS0003155,CSS0017407
Chr6	59100001	59300000	17	17.9637	CSS0002505,CSS0003155,CSS0017407
Chr6	59120001	59320000	17	17.9637	CSS0002505,CSS0003155,CSS0017407
Chr6	59140001	59340000	17	17.9637	CSS0002505,CSS0003155,CSS0017407
Chr7	55900001	56100000	24	17.9565	CSS0022573
Chr7	55920001	56120000	24	17.9565	CSS0022573
Chr7	55940001	56140000	24	17.9565	CSS0022573
Chr7	55960001	56160000	24	17.9565	CSS0022573
Chr7	55980001	56180000	24	17.9565	CSS0022573
Chr7	56000001	56200000	24	17.9565	CSS0022573
Chr7	56020001	56220000	24	17.9565	CSS0022573
Chr1	201520001	201720000	15	17.8258	CSS0006515
Chr2	115540001	115740000	14	17.6322	CSS0007638,CSS0027866
Chr6	105060001	105260000	32	17.5731	CSS0000096
Chr2	202480001	202680000	15	17.5204	CSS0005701
Chr8	60120001	60320000	25	17.2748	CSS0040960
Chr8	60140001	60340000	25	17.2748	CSS0040960
Chr8	60160001	60360000	25	17.2748	CSS0040960
Chr8	60180001	60380000	25	17.2748	CSS0040960
Chr8	60200001	60400000	25	17.2748	CSS0040960
Chr8	60220001	60420000	25	17.2748	CSS0040960
Chr8	60240001	60440000	25	17.2748	CSS0040960
Chr8	60260001	60460000	25	17.2748	CSS0040960
Chr8	60280001	60480000	25	17.2748	CSS0040960
Chr8	60300001	60500000	25	17.2748	CSS0040960
Chr10	141900001	142100000	18	17.2063	CSS0017562
Chr7	171520001	171720000	12	17.192	CSS0045929
Chr7	171540001	171740000	12	17.192	CSS0045929
Chr7	171560001	171760000	12	17.192	CSS0045929
Chr7	171580001	171780000	12	17.192	CSS0045929
Chr7	171600001	171800000	12	17.192	CSS0045929
Chr7	171620001	171820000	12	17.192	CSS0045929
Chr7	171640001	171840000	12	17.192	CSS0045929
Chr7	171660001	171860000	12	17.192	CSS0045929
Chr6	46800001	47000000	37	17.1761	CSS0030193
Chr6	46820001	47020000	37	17.1761	CSS0030193
Chr6	46840001	47040000	37	17.1761	CSS0030193
Chr6	46860001	47060000	37	17.1761	CSS0030193
Chr6	46880001	47080000	37	17.1761	CSS0030193
Chr6	46900001	47100000	37	17.1761	CSS0030193
Chr6	46920001	47120000	37	17.1761	CSS0030193
Chr6	46940001	47140000	37	17.1761	CSS0030193
Chr6	46960001	47160000	37	17.1761	CSS0030193
Chr6	46980001	47180000	37	17.1761	CSS0030193
Chr2	31400001	31600000	57	17.1446	CSS0022297,CSS0022440,CSS0017472
Chr2	31420001	31620000	57	17.1446	CSS0022297,CSS0022440,CSS0017472
Chr9	93720001	93920000	18	17.1354	CSS0003758
Chr9	93740001	93940000	18	17.1354	CSS0003758
Chr9	93760001	93960000	18	17.1354	CSS0003758
Chr9	93780001	93980000	18	17.1354	CSS0003758
Chr9	93800001	94000000	18	17.1354	CSS0003758
Chr1	208740001	208940000	25	17.095	CSS0028247
Chr1	208760001	208960000	25	17.095	CSS0028247
Chr1	208780001	208980000	25	17.095	CSS0028247
Chr2	95700001	95900000	202	17.0288	CSS0001147,CSS0012660,CSS0006670,CSS0039537,CSS0046239,CSS0031225,CSS0010891
Chr6	12040001	12240000	51	16.8463	CSS0044035,CSS0042242,CSS0033912,CSS0013980
Chr10	111880001	112080000	21	16.7677	CSS0027384
Chr10	111900001	112100000	21	16.7677	CSS0027384
Chr10	111920001	112120000	21	16.7677	CSS0027384
Chr10	111940001	112140000	21	16.7677	CSS0027384
Chr10	111960001	112160000	21	16.7677	CSS0027384
Chr1	48280001	48480000	22	16.7465	CSS0036286,CSS0001667
Chr3	860001	1060000	35	16.7161	CSS0003849,CSS0015863
Chr8	5140001	5340000	36	16.6983	CSS0000759,CSS0017522,CSS0032798
Chr8	5160001	5360000	36	16.6983	CSS0000759,CSS0017522,CSS0032798
Chr8	5180001	5380000	36	16.6983	CSS0000759,CSS0017522,CSS0032798
Chr8	5200001	5400000	36	16.6983	CSS0000759,CSS0017522,CSS0032798
Chr1	144940001	145140000	57	16.4576	CSS0002708,CSS0028654,CSS0008917,CSS0020015
Chr1	144960001	145160000	57	16.4576	CSS0002708,CSS0028654,CSS0008917,CSS0020015
Chr6	134100001	134300000	47	16.4145	CSS0039396
Chr6	134120001	134320000	47	16.4145	CSS0039396
Chr6	134140001	134340000	47	16.4145	CSS0039396
Chr6	134160001	134360000	47	16.4145	CSS0039396
Chr6	134180001	134380000	47	16.4145	CSS0039396
Chr6	134200001	134400000	47	16.4145	CSS0039396
Chr6	134220001	134420000	47	16.4145	CSS0039396
Chr6	134240001	134440000	47	16.4145	CSS0039396
Chr6	134260001	134460000	47	16.4145	CSS0039396
Chr6	134280001	134480000	47	16.4145	CSS0039396
Chr14	71340001	71540000	82	16.4139	CSS0037246,CSS0004897,CSS0020965,CSS0049907
Chr14	71360001	71560000	82	16.4139	CSS0037246,CSS0004897,CSS0020965,CSS0049907
Chr14	71380001	71580000	82	16.4139	CSS0037246,CSS0004897,CSS0020965,CSS0049907
Chr14	71400001	71600000	82	16.4139	CSS0037246,CSS0004897,CSS0020965,CSS0049907
Chr7	159960001	160160000	14	16.4094	CSS0020830
Chr7	159980001	160180000	14	16.4094	CSS0020830
Chr1	143320001	143520000	11	16.3977	CSS0010916
Chr1	143340001	143540000	11	16.3977	CSS0010916
Chr1	143360001	143560000	11	16.3977	CSS0010916
Chr1	143380001	143580000	11	16.3977	CSS0010916
Chr1	143400001	143600000	11	16.3977	CSS0010916
Chr1	143420001	143620000	11	16.3977	CSS0010916
Chr1	143440001	143640000	11	16.3977	CSS0010916
Chr1	143460001	143660000	11	16.3977	CSS0010916
Chr1	143480001	143680000	11	16.3977	CSS0010916
Chr1	143500001	143700000	11	16.3977	CSS0010916
Chr10	89600001	89800000	29	16.3888	CSS0038647,CSS0045256,CSS0030357,CSS0006607
Chr10	89620001	89820000	29	16.3888	CSS0038647,CSS0045256,CSS0030357,CSS0006607
Chr10	89640001	89840000	29	16.3888	CSS0038647,CSS0045256,CSS0030357,CSS0006607
Chr2	82520001	82720000	33	16.3857	CSS0050348,CSS0043992,CSS0019418,CSS0045034,CSS0004988,CSS0043813
Chr3	186120001	186320000	36	16.3741	CSS0009229,CSS0014621
Chr3	186140001	186340000	36	16.3741	CSS0009229,CSS0014621
Chr3	186160001	186360000	36	16.3741	CSS0009229,CSS0014621
Chr3	186180001	186380000	36	16.3741	CSS0009229,CSS0014621
Chr3	186200001	186400000	36	16.3741	CSS0009229,CSS0014621
Chr3	186220001	186420000	36	16.3741	CSS0009229,CSS0014621
Chr3	186240001	186440000	36	16.3741	CSS0009229,CSS0014621
Chr1	48300001	48500000	24	16.3584	CSS0036286,CSS0001667,CSS0023421
Chr6	59060001	59260000	16	16.3313	CSS0002505,CSS0003155
Chr13	22620001	22820000	12	16.2621	CSS0011677
Chr13	22640001	22840000	12	16.2621	CSS0011677
Chr13	22660001	22860000	12	16.2621	CSS0011677
Chr13	22680001	22880000	12	16.2621	CSS0011677
Chr9	7700001	7900000	14	16.2541	CSS0011010,CSS0003276
Chr1	48040001	48240000	35	16.2049	CSS0012020,CSS0017039
Chr11	20280001	20480000	68	16.1589	CSS0048366,CSS0050112
Chr4	92220001	92420000	21	16.1135	CSS0048381
Chr4	92240001	92440000	21	16.1135	CSS0048381
Chr4	92260001	92460000	21	16.1135	CSS0048381
Chr4	92280001	92480000	21	16.1135	CSS0048381
Chr4	143700001	143900000	11	16.1013	CSS0040741
Chr9	98040001	98240000	28	16.0737	CSS0016943
Chr9	98060001	98260000	28	16.0737	CSS0016943
Chr9	98080001	98280000	28	16.0737	CSS0016943
Chr9	153300001	153500000	10	15.9712	CSS0033496,CSS0030217
Chr9	153320001	153520000	10	15.9712	CSS0033496,CSS0030217
Chr9	7520001	7720000	96	15.9265	CSS0022063,CSS0040550,CSS0043341,CSS0011010
Chr14	120980001	121180000	44	15.9186	CSS0017858,CSS0026173
Chr12	93200001	93400000	35	15.9062	CSS0004481
Chr12	93220001	93420000	35	15.9062	CSS0004481
Chr12	93240001	93440000	35	15.9062	CSS0004481
Chr12	93260001	93460000	35	15.9062	CSS0004481
Chr12	93280001	93480000	35	15.9062	CSS0004481
Chr12	93300001	93500000	35	15.9062	CSS0004481
Chr12	93320001	93520000	35	15.9062	CSS0004481
Chr12	93340001	93540000	35	15.9062	CSS0004481
Chr15	1620001	1820000	15	15.7341	CSS0034018
Chr2	55920001	56120000	31	15.6727	CSS0027542,CSS0039972
Chr2	55940001	56140000	31	15.6727	CSS0027542,CSS0039972
Chr14	8980001	9180000	38	15.6336	CSS0035408,CSS0044806,CSS0040968,CSS0029793,CSS0009557,CSS0032984
Chr12	83900001	84100000	11	15.5752
Chr12	83920001	84120000	11	15.5752
Chr12	83940001	84140000	11	15.5752
Chr12	83960001	84160000	11	15.5752
Chr12	83980001	84180000	11	15.5752
Chr2	1260001	1460000	59	15.4601	CSS0004040,CSS0040616,CSS0007645,CSS0032729,CSS0029868,CSS0047940,CSS0039361
Chr5	166920001	167120000	43	15.451	CSS0001641
Chr5	166940001	167140000	43	15.451	CSS0001641
Chr5	166960001	167160000	43	15.451	CSS0001641
Chr5	166980001	167180000	43	15.451	CSS0001641
Chr5	167000001	167200000	43	15.451	CSS0001641
Chr5	167020001	167220000	43	15.451	CSS0001641
Chr5	167040001	167240000	43	15.451	CSS0001641
Chr5	167060001	167260000	43	15.451	CSS0001641
Chr5	167080001	167280000	43	15.451	CSS0001641
Chr5	167100001	167300000	43	15.451	CSS0001641
Chr2	111980001	112180000	18	15.4242	CSS0030314
Chr2	112000001	112200000	18	15.4242	CSS0030314
Chr12	102460001	102660000	31	15.42	CSS0048694,CSS0031278
Chr6	162860001	163060000	24	15.3663	CSS0041477,CSS0008137,CSS0012306
Chr3	159000001	159200000	34	15.3517	CSS0019526
Chr3	159020001	159220000	34	15.3517	CSS0019526
Chr12	70720001	70920000	35	15.3502	CSS0019856,CSS0001557
Chr12	70740001	70940000	35	15.3502	CSS0019856,CSS0001557
Chr12	70760001	70960000	35	15.3502	CSS0019856,CSS0001557
Chr9	83320001	83520000	32	15.3373	CSS0033705
Chr9	83340001	83540000	32	15.3373	CSS0033705
Chr10	156240001	156440000	47	15.337	CSS0030968,CSS0019779,CSS0048368,CSS0037940,CSS0036465
Chr11	58860001	59060000	27	15.2134	CSS0007556
Chr7	110620001	110820000	62	15.206	CSS0039635,CSS0048123
Chr7	110640001	110840000	62	15.206	CSS0039635,CSS0048123
Chr7	110660001	110860000	62	15.206	CSS0039635,CSS0048123
Chr6	52340001	52540000	32	15.1566	CSS0015641,CSS0030991
Chr2	202420001	202620000	36	15.1421	CSS0022850
Chr2	202440001	202640000	36	15.1421	CSS0022850
Chr2	202460001	202660000	36	15.1421	CSS0022850
Chr1	176000001	176200000	31	15.113	CSS0030881
Chr11	25760001	25960000	13	15.1004	CSS0018965
Chr11	25780001	25980000	13	15.1004	CSS0018965
Chr11	25800001	26000000	13	15.1004	CSS0018965
Chr9	46300001	46500000	71	15.092	CSS0043871,CSS0012722,CSS0029761
Chr9	46320001	46520000	71	15.092	CSS0043871,CSS0012722,CSS0029761
Chr9	46340001	46540000	71	15.092	CSS0043871,CSS0012722,CSS0029761
Chr9	46360001	46560000	71	15.092	CSS0043871,CSS0012722,CSS0029761
Chr9	46380001	46580000	71	15.092	CSS0043871,CSS0012722,CSS0029761
Chr9	46400001	46600000	71	15.092	CSS0043871,CSS0012722,CSS0029761
Chr13	15700001	15900000	26	14.9912	CSS0044548
Chr13	15720001	15920000	26	14.9912	CSS0044548
Chr13	15740001	15940000	26	14.9912	CSS0044548
Chr13	15760001	15960000	26	14.9912	CSS0044548
Chr13	15780001	15980000	26	14.9912	CSS0044548
Chr13	15800001	16000000	26	14.9912	CSS0044548
Chr13	15820001	16020000	26	14.9912	CSS0044548
Chr13	15840001	16040000	26	14.9912	CSS0044548
Chr13	15860001	16060000	26	14.9912	CSS0044548
Chr6	67960001	68160000	11	14.9417	CSS0039456
Chr6	67980001	68180000	11	14.9417	CSS0039456
Chr7	73580001	73780000	19	14.9081	CSS0008276,CSS0009423
Chr7	73600001	73800000	19	14.9081	CSS0008276,CSS0009423
Chr7	73620001	73820000	19	14.9081	CSS0008276,CSS0009423
Chr7	73640001	73840000	19	14.9081	CSS0008276,CSS0009423
Chr7	73660001	73860000	19	14.9081	CSS0008276,CSS0009423
Chr7	73680001	73880000	19	14.9081	CSS0008276,CSS0009423
Chr7	73700001	73900000	19	14.9081	CSS0008276,CSS0009423
Chr7	73720001	73920000	19	14.9081	CSS0008276,CSS0009423
Chr7	73740001	73940000	19	14.9081	CSS0008276,CSS0009423
Chr13	132720001	132920000	14	14.8478	CSS0021466
Chr13	132740001	132940000	14	14.8478	CSS0021466
Chr13	65260001	65460000	10	14.7597	CSS0036787,CSS0007332
Chr13	65280001	65480000	10	14.7597	CSS0036787,CSS0007332
Chr2	127100001	127300000	25	14.7142	CSS0024066
Chr1	19800001	20000000	71	14.6274	CSS0021387,CSS0014906,CSS0024191,CSS0000191
Chr1	19820001	20020000	71	14.6274	CSS0021387,CSS0014906,CSS0024191,CSS0000191
Chr1	19840001	20040000	71	14.6274	CSS0021387,CSS0014906,CSS0024191,CSS0000191
Chr1	19860001	20060000	71	14.6274	CSS0021387,CSS0014906,CSS0024191,CSS0000191
Chr1	19880001	20080000	71	14.6274	CSS0021387,CSS0014906,CSS0024191,CSS0000191
Chr1	19900001	20100000	71	14.6274	CSS0021387,CSS0014906,CSS0024191,CSS0000191
Chr1	19920001	20120000	71	14.6274	CSS0021387,CSS0014906,CSS0024191,CSS0000191
Chr13	42120001	42320000	22	14.6118	CSS0028151
Chr10	128940001	129140000	18	14.4835
Chr10	128960001	129160000	18	14.4835
Chr10	128980001	129180000	18	14.4835
Chr10	129000001	129200000	18	14.4835
Chr10	129020001	129220000	18	14.4835
Chr10	129040001	129240000	18	14.4835
Chr10	129060001	129260000	18	14.4835
Chr10	129080001	129280000	18	14.4835
Chr10	129100001	129300000	18	14.4835
Chr10	129120001	129320000	18	14.4835
Chr13	77960001	78160000	18	14.4273	CSS0038060,CSS0004059,CSS0031432
Chr13	77980001	78180000	18	14.4273	CSS0038060,CSS0004059,CSS0031432
Chr13	78000001	78200000	18	14.4273	CSS0038060,CSS0004059,CSS0031432
Chr13	78020001	78220000	18	14.4273	CSS0038060,CSS0004059,CSS0031432
Chr13	78040001	78240000	18	14.4273	CSS0038060,CSS0004059,CSS0031432
Chr13	78060001	78260000	18	14.4273	CSS0038060,CSS0004059,CSS0031432
Chr13	78080001	78280000	18	14.4273	CSS0038060,CSS0004059,CSS0031432
Chr4	173640001	173840000	14	14.4251	CSS0030719,CSS0022901
Chr4	173660001	173860000	14	14.4251	CSS0030719,CSS0022901
Chr4	173680001	173880000	14	14.4251	CSS0030719,CSS0022901
Chr4	173700001	173900000	14	14.4251	CSS0030719,CSS0022901
Chr4	173720001	173920000	14	14.4251	CSS0030719,CSS0022901
Chr4	173740001	173940000	14	14.4251	CSS0030719,CSS0022901
Chr14	80460001	80660000	19	14.4195	CSS0009689
Chr14	80480001	80680000	19	14.4195	CSS0009689
Chr14	80500001	80700000	19	14.4195	CSS0009689
Chr14	80520001	80720000	19	14.4195	CSS0009689
Chr14	80540001	80740000	19	14.4195	CSS0009689
Chr14	80560001	80760000	19	14.4195	CSS0009689
Chr14	80580001	80780000	19	14.4195	CSS0009689
Chr14	80600001	80800000	19	14.4195	CSS0009689
Chr14	80620001	80820000	19	14.4195	CSS0009689
Chr3	78760001	78960000	12	14.3153	CSS0036023
Chr6	155660001	155860000	60	14.2886
Chr6	155680001	155880000	60	14.2886
Chr6	155700001	155900000	60	14.2886
Chr6	155720001	155920000	60	14.2886
Chr6	155740001	155940000	60	14.2886
Chr6	155760001	155960000	60	14.2886
Chr6	155780001	155980000	60	14.2886
Chr6	155800001	156000000	60	14.2886
Chr6	155820001	156020000	60	14.2886
Chr6	155840001	156040000	60	14.2886
Chr1	198580001	198780000	47	14.2701	CSS0014655,CSS0029544,CSS0001088
Chr1	198600001	198800000	47	14.2701	CSS0014655,CSS0029544,CSS0001088
Chr1	198620001	198820000	47	14.2701	CSS0014655,CSS0029544,CSS0001088
Chr1	198640001	198840000	47	14.2701	CSS0014655,CSS0029544,CSS0001088
Chr1	198660001	198860000	47	14.2701	CSS0014655,CSS0029544,CSS0001088
Chr1	198680001	198880000	47	14.2701	CSS0014655,CSS0029544,CSS0001088
Chr1	198700001	198900000	47	14.2701	CSS0014655,CSS0029544,CSS0001088
Chr1	198720001	198920000	47	14.2701	CSS0014655,CSS0029544,CSS0001088
Chr14	71240001	71440000	18	14.2291	CSS0028177,CSS0030470
Chr15	37240001	37440000	34	14.1433	CSS0032429,CSS0027003
Chr15	37260001	37460000	34	14.1433	CSS0032429,CSS0027003
Chr15	37280001	37480000	34	14.1433	CSS0032429,CSS0027003
Chr15	37300001	37500000	34	14.1433	CSS0032429,CSS0027003
Chr2	88520001	88720000	10	14.1224	CSS0001974
Chr2	88540001	88740000	10	14.1224	CSS0001974
Chr2	88560001	88760000	10	14.1224	CSS0001974
Chr2	88580001	88780000	10	14.1224	CSS0001974
Chr2	88600001	88800000	10	14.1224	CSS0001974
Chr2	88620001	88820000	10	14.1224	CSS0001974
Chr2	88640001	88840000	10	14.1224	CSS0001974
Chr2	88660001	88860000	10	14.1224	CSS0001974
Chr2	88680001	88880000	10	14.1224	CSS0001974
Chr2	88700001	88900000	10	14.1224	CSS0001974
Chr6	143500001	143700000	22	14.0925
Chr6	143520001	143720000	22	14.0925
Chr6	143540001	143740000	22	14.0925
Chr6	143560001	143760000	22	14.0925
Chr6	143580001	143780000	22	14.0925
Chr6	143600001	143800000	22	14.0925
Chr6	143620001	143820000	22	14.0925
Chr6	143640001	143840000	22	14.0925
Chr6	143660001	143860000	22	14.0925
Chr6	143680001	143880000	22	14.0925
Chr14	87200001	87400000	16	14.0541	CSS0007554,CSS0015962
Chr1	208360001	208560000	40	14.0149	CSS0009783,CSS0049703,CSS0034099
Chr6	20860001	21060000	20	13.9836	CSS0046805
Chr6	20880001	21080000	20	13.9836	CSS0046805
Chr6	20900001	21100000	20	13.9836	CSS0046805
Chr6	20920001	21120000	20	13.9836	CSS0046805
Chr6	20940001	21140000	20	13.9836	CSS0046805
Chr6	20960001	21160000	20	13.9836	CSS0046805
Chr6	20980001	21180000	20	13.9836	CSS0046805
Chr6	21000001	21200000	20	13.9836	CSS0046805
Chr6	21020001	21220000	20	13.9836	CSS0046805
Chr6	21040001	21240000	20	13.9836	CSS0046805
Chr4	145540001	145740000	27	13.97	CSS0010694,CSS0010392
Chr4	145560001	145760000	27	13.97	CSS0010694,CSS0010392
Chr4	145580001	145780000	27	13.97	CSS0010694,CSS0010392
Chr4	145600001	145800000	27	13.97	CSS0010694,CSS0010392
Chr4	145620001	145820000	27	13.97	CSS0010694,CSS0010392
Chr13	46960001	47160000	18	13.9449	CSS0048943
Chr13	46980001	47180000	18	13.9449	CSS0048943
Chr1	208800001	209000000	26	13.9118	CSS0028247,CSS0033241
Chr1	208820001	209020000	26	13.9118	CSS0028247,CSS0033241
Chr1	208840001	209040000	26	13.9118	CSS0028247,CSS0033241
Chr1	208860001	209060000	26	13.9118	CSS0028247,CSS0033241
Chr1	208880001	209080000	26	13.9118	CSS0028247,CSS0033241
Chr1	208900001	209100000	26	13.9118	CSS0028247,CSS0033241
Chr9	146960001	147160000	16	13.8984	CSS0011131,CSS0030269,CSS0046173
Chr9	146980001	147180000	16	13.8984	CSS0011131,CSS0030269,CSS0046173
Chr9	147000001	147200000	16	13.8984	CSS0011131,CSS0030269,CSS0046173
Chr9	147020001	147220000	16	13.8984	CSS0011131,CSS0030269,CSS0046173
Chr9	147040001	147240000	16	13.8984	CSS0011131,CSS0030269,CSS0046173
Chr9	147060001	147260000	16	13.8984	CSS0011131,CSS0030269,CSS0046173
Chr9	147080001	147280000	16	13.8984	CSS0011131,CSS0030269,CSS0046173
Chr9	147100001	147300000	16	13.8984	CSS0011131,CSS0030269,CSS0046173
Chr7	73560001	73760000	14	13.8696	CSS0008276,CSS0009423
Chr7	182800001	183000000	15	13.8496	CSS0041088,CSS0036322
Chr7	182820001	183020000	15	13.8496	CSS0041088,CSS0036322
Chr13	46480001	46680000	25	13.8031
Chr13	46500001	46700000	25	13.8031
Chr13	46520001	46720000	25	13.8031
Chr2	83460001	83660000	11	13.8004	CSS0037538,CSS0036833,CSS0006213,CSS0027822
Chr11	37500001	37700000	14	13.7997	CSS0012979,CSS0037903
Chr11	37520001	37720000	14	13.7997	CSS0012979,CSS0037903
Chr11	37540001	37740000	14	13.7997	CSS0012979,CSS0037903
Chr11	37560001	37760000	14	13.7997	CSS0012979,CSS0037903
Chr1	19780001	19980000	69	13.7881	CSS0021387,CSS0014906
Chr4	168420001	168620000	17	13.7458	CSS0000889
Chr4	168440001	168640000	17	13.7458	CSS0000889
Chr4	168460001	168660000	17	13.7458	CSS0000889
Chr4	168480001	168680000	17	13.7458	CSS0000889
Chr13	25280001	25480000	28	13.7455	CSS0035930,CSS0016639
Chr13	25300001	25500000	28	13.7455	CSS0035930,CSS0016639
Chr13	25320001	25520000	28	13.7455	CSS0035930,CSS0016639
Chr15	7920001	8120000	28	13.7187	CSS0030612,CSS0021380
Chr15	7940001	8140000	28	13.7187	CSS0030612,CSS0021380
Chr15	7960001	8160000	28	13.7187	CSS0030612,CSS0021380
Chr14	940001	1140000	19	13.6883	CSS0029609,CSS0046690,CSS0026518,CSS0040129
Chr14	960001	1160000	19	13.6883	CSS0029609,CSS0046690,CSS0026518,CSS0040129
Chr14	980001	1180000	19	13.6883	CSS0029609,CSS0046690,CSS0026518,CSS0040129
Chr4	42000001	42200000	25	13.6702	CSS0021660
Chr2	161060001	161260000	12	13.5433
Chr2	161080001	161280000	12	13.5433
Chr2	161100001	161300000	12	13.5433
Chr2	161120001	161320000	12	13.5433
Chr2	161140001	161340000	12	13.5433
Chr2	161160001	161360000	12	13.5433
Chr2	161180001	161380000	12	13.5433
Chr6	166440001	166640000	30	13.5344	CSS0001373,CSS0032904
Chr6	166460001	166660000	30	13.5344	CSS0001373,CSS0032904
Chr6	166480001	166680000	30	13.5344	CSS0001373,CSS0032904
Chr6	166500001	166700000	30	13.5344	CSS0001373,CSS0032904
Chr1	102900001	103100000	16	13.5023	CSS0028941
Chr5	58700001	58900000	47	13.4691	CSS0044074,CSS0034442
Chr10	119960001	120160000	14	13.4324	CSS0019595,CSS0031584
Chr10	119980001	120180000	14	13.4324	CSS0019595,CSS0031584
Chr10	120000001	120200000	14	13.4324	CSS0019595,CSS0031584
Chr10	120020001	120220000	14	13.4324	CSS0019595,CSS0031584
Chr10	120040001	120240000	14	13.4324	CSS0019595,CSS0031584
Chr10	120060001	120260000	14	13.4324	CSS0019595,CSS0031584
Chr10	120080001	120280000	14	13.4324	CSS0019595,CSS0031584
Chr10	120100001	120300000	14	13.4324	CSS0019595,CSS0031584
Chr10	120120001	120320000	14	13.4324	CSS0019595,CSS0031584
Chr4	145840001	146040000	20	13.4224	CSS0048955
Chr4	145860001	146060000	20	13.4224	CSS0048955
Chr2	78680001	78880000	19	13.4219	CSS0011893
Chr2	78700001	78900000	19	13.4219	CSS0011893
Chr2	78720001	78920000	19	13.4219	CSS0011893
Chr2	78740001	78940000	19	13.4219	CSS0011893
Chr2	78760001	78960000	19	13.4219	CSS0011893
Chr2	78780001	78980000	19	13.4219	CSS0011893
Chr2	78800001	79000000	19	13.4219	CSS0011893
Chr2	78820001	79020000	19	13.4219	CSS0011893
Chr2	78840001	79040000	19	13.4219	CSS0011893
Chr1	216620001	216820000	25	13.4165	CSS0037597,CSS0004252,CSS0013465,CSS0034889
Chr6	77120001	77320000	18	13.4045	CSS0046257,CSS0032755
Chr12	10160001	10360000	24	13.3528	CSS0046709
Chr2	79520001	79720000	11	13.3082	CSS0049506
Chr3	63180001	63380000	28	13.2902	CSS0000343
Chr3	63200001	63400000	28	13.2902	CSS0000343
Chr7	84320001	84520000	12	13.2511
Chr7	84340001	84540000	12	13.2511
Chr4	167300001	167500000	15	13.2465	CSS0048765
Chr4	167320001	167520000	15	13.2465	CSS0048765
Chr4	167340001	167540000	15	13.2465	CSS0048765
Chr4	167360001	167560000	15	13.2465	CSS0048765
Chr4	167380001	167580000	15	13.2465	CSS0048765
Chr4	167400001	167600000	15	13.2465	CSS0048765
Chr4	167420001	167620000	15	13.2465	CSS0048765
Chr4	167440001	167640000	15	13.2465	CSS0048765
Chr4	167460001	167660000	15	13.2465	CSS0048765
Chr4	167480001	167680000	15	13.2465	CSS0048765
Chr2	56540001	56740000	16	13.2426	CSS0010992
Chr2	56560001	56760000	16	13.2426	CSS0010992
Chr2	56580001	56780000	16	13.2426	CSS0010992
Chr2	56600001	56800000	16	13.2426	CSS0010992
Chr2	56620001	56820000	16	13.2426	CSS0010992
Chr2	56640001	56840000	16	13.2426	CSS0010992
Chr2	56660001	56860000	16	13.2426	CSS0010992
Chr2	56680001	56880000	16	13.2426	CSS0010992
Chr2	56700001	56900000	16	13.2426	CSS0010992
Chr3	122260001	122460000	17	13.2077	CSS0030964
Chr14	8800001	9000000	27	13.1965	CSS0005475,CSS0044807,CSS0022194,CSS0015666,CSS0035408
Chr11	4960001	5160000	27	13.148	CSS0014890,CSS0031119
Chr11	4980001	5180000	27	13.148	CSS0014890,CSS0031119
Chr11	5000001	5200000	27	13.148	CSS0014890,CSS0031119
Chr4	173760001	173960000	10	13.016	CSS0022901
Chr1	107440001	107640000	11	13.0082	CSS0035932
Chr1	107460001	107660000	11	13.0082	CSS0035932
Chr1	107480001	107680000	11	13.0082	CSS0035932
Chr1	107500001	107700000	11	13.0082	CSS0035932
Chr1	107520001	107720000	11	13.0082	CSS0035932
Chr1	107540001	107740000	11	13.0082	CSS0035932
Chr1	107560001	107760000	11	13.0082	CSS0035932
Chr1	107580001	107780000	11	13.0082	CSS0035932
Chr1	107600001	107800000	11	13.0082	CSS0035932
Chr1	107620001	107820000	11	13.0082	CSS0035932
Chr6	14220001	14420000	20	13.007	CSS0024683,CSS0008488,CSS0002779
Chr6	14240001	14440000	20	13.007	CSS0024683,CSS0008488,CSS0002779
Chr6	14260001	14460000	20	13.007	CSS0024683,CSS0008488,CSS0002779
Chr2	202500001	202700000	24	13.0005	CSS0005701,CSS0028922
Chr2	202520001	202720000	24	13.0005	CSS0005701,CSS0028922
Chr2	202540001	202740000	24	13.0005	CSS0005701,CSS0028922
Chr2	202560001	202760000	24	13.0005	CSS0005701,CSS0028922
Chr2	202580001	202780000	24	13.0005	CSS0005701,CSS0028922
Chr2	202600001	202800000	24	13.0005	CSS0005701,CSS0028922
Chr2	202620001	202820000	24	13.0005	CSS0005701,CSS0028922
Chr2	202640001	202840000	24	13.0005	CSS0005701,CSS0028922
Chr2	202660001	202860000	24	13.0005	CSS0005701,CSS0028922
Chr12	70800001	71000000	34	12.9883	CSS0001557
Chr12	70820001	71020000	34	12.9883	CSS0001557
Chr12	70840001	71040000	34	12.9883	CSS0001557
Chr12	70860001	71060000	34	12.9883	CSS0001557
Chr12	70880001	71080000	34	12.9883	CSS0001557
Chr12	70780001	70980000	34	12.9883	CSS0019856,CSS0001557
Chr9	86840001	87040000	17	12.9623	CSS0007840,CSS0041418,CSS0004971,CSS0025066
Chr9	86860001	87060000	17	12.9623	CSS0007840,CSS0041418,CSS0004971,CSS0025066
Chr9	86880001	87080000	17	12.9623	CSS0007840,CSS0041418,CSS0004971,CSS0025066
Chr9	86900001	87100000	17	12.9623	CSS0007840,CSS0041418,CSS0004971,CSS0025066
Chr9	86920001	87120000	17	12.9623	CSS0007840,CSS0041418,CSS0004971,CSS0025066
Chr9	86940001	87140000	17	12.9623	CSS0007840,CSS0041418,CSS0004971,CSS0025066
Chr9	86960001	87160000	17	12.9623	CSS0007840,CSS0041418,CSS0004971,CSS0025066
Chr1	173000001	173200000	16	12.9586	CSS0044135
Chr1	173020001	173220000	16	12.9586	CSS0044135
Chr1	173040001	173240000	16	12.9586	CSS0044135
Chr1	173060001	173260000	16	12.9586	CSS0044135
Chr2	60720001	60920000	17	12.8798	CSS0035746,CSS0039486
Chr2	60740001	60940000	17	12.8798	CSS0035746,CSS0039486
Chr2	60760001	60960000	17	12.8798	CSS0035746,CSS0039486
Chr2	60780001	60980000	17	12.8798	CSS0035746,CSS0039486
Chr10	45340001	45540000	43	12.8771	CSS0000415,CSS0047900
Chr4	183160001	183360000	11	12.7933	CSS0018234
Chr4	183180001	183380000	11	12.7933	CSS0018234
Chr4	183200001	183400000	11	12.7933	CSS0018234
Chr4	183220001	183420000	11	12.7933	CSS0018234
Chr4	183240001	183440000	11	12.7933	CSS0018234
Chr4	183260001	183460000	11	12.7933	CSS0018234
Chr4	183280001	183480000	11	12.7933	CSS0018234
Chr4	183300001	183500000	11	12.7933	CSS0018234
Chr10	90720001	90920000	20	12.7487	CSS0042702
Chr10	90740001	90940000	20	12.7487	CSS0042702
Chr10	90760001	90960000	20	12.7487	CSS0042702
Chr10	90780001	90980000	20	12.7487	CSS0042702
Chr10	90800001	91000000	20	12.7487	CSS0042702
Chr10	90820001	91020000	20	12.7487	CSS0042702
Chr13	123180001	123380000	25	12.731	CSS0024928,CSS0038654,CSS0008787,CSS0031640
Chr2	107860001	108060000	85	12.6775	CSS0015374,CSS0022367,CSS0042945,CSS0005596
Chr14	44100001	44300000	14	12.6518	CSS0023122
Chr10	41920001	42120000	33	12.6388	CSS0047992,CSS0033004
Chr10	41940001	42140000	33	12.6388	CSS0047992,CSS0033004
Chr10	41960001	42160000	33	12.6388	CSS0047992,CSS0033004
Chr10	41980001	42180000	33	12.6388	CSS0047992,CSS0033004
Chr10	42000001	42200000	33	12.6388	CSS0047992,CSS0033004
Chr4	168400001	168600000	15	12.6173	CSS0000889
Chr14	37640001	37840000	41	12.5476	CSS0002187,CSS0046767
Chr14	37660001	37860000	41	12.5476	CSS0002187,CSS0046767
Chr14	37680001	37880000	41	12.5476	CSS0002187,CSS0046767
Chr8	34440001	34640000	14	12.5391	CSS0041812,CSS0010338
Chr8	34460001	34660000	14	12.5391	CSS0041812,CSS0010338
Chr8	34480001	34680000	14	12.5391	CSS0041812,CSS0010338
Chr8	34500001	34700000	14	12.5391	CSS0041812,CSS0010338
Chr8	34520001	34720000	14	12.5391	CSS0041812,CSS0010338
Chr8	34540001	34740000	14	12.5391	CSS0041812,CSS0010338
Chr14	30560001	30760000	22	12.5191	CSS0022676,CSS0027302,CSS0028378,CSS0023919
Chr14	30580001	30780000	22	12.5191	CSS0022676,CSS0027302,CSS0028378,CSS0023919
Chr14	30600001	30800000	22	12.5191	CSS0022676,CSS0027302,CSS0028378,CSS0023919
Chr9	43800001	44000000	77	12.389	CSS0041272,CSS0046676,CSS0046342
Chr12	81160001	81360000	12	12.3866	CSS0001936
Chr12	81180001	81380000	12	12.3866	CSS0001936
Chr12	81200001	81400000	12	12.3866	CSS0001936
Chr12	81220001	81420000	12	12.3866	CSS0001936
Chr12	81240001	81440000	12	12.3866	CSS0001936
Chr12	81260001	81460000	12	12.3866	CSS0001936
Chr12	81280001	81480000	12	12.3866	CSS0001936
Chr12	81300001	81500000	12	12.3866	CSS0001936
Chr12	81320001	81520000	12	12.3866	CSS0001936
Chr11	89000001	89200000	26	12.364	CSS0041134
Chr11	89020001	89220000	26	12.364	CSS0041134
Chr10	45560001	45760000	11	12.321	CSS0047900,CSS0020302,CSS0026502
Chr2	44460001	44660000	56	12.3144	CSS0008566,CSS0008295,CSS0003821,CSS0030860,CSS0031169,CSS0004712
Chr10	33980001	34180000	10	12.3032
Chr15	108200001	108400000	15	12.2805	CSS0010807
Chr15	108220001	108420000	15	12.2805	CSS0010807
Chr15	108240001	108440000	15	12.2805	CSS0010807
Chr15	108260001	108460000	15	12.2805	CSS0010807
Chr15	108280001	108480000	15	12.2805	CSS0010807
Chr14	51860001	52060000	30	12.2699	CSS0002141,CSS0002116
Chr2	17120001	17320000	38	12.2492	CSS0021599
Chr2	17140001	17340000	38	12.2492	CSS0021599
Chr2	17160001	17360000	38	12.2492	CSS0021599
Chr2	17180001	17380000	38	12.2492	CSS0021599
Chr2	17200001	17400000	38	12.2492	CSS0021599
Chr2	17220001	17420000	38	12.2492	CSS0021599
Chr2	17240001	17440000	38	12.2492	CSS0021599
Chr2	17260001	17460000	38	12.2492	CSS0021599
Chr2	17280001	17480000	38	12.2492	CSS0021599
Chr2	17300001	17500000	38	12.2492	CSS0021599
Chr4	92420001	92620000	34	12.1983	CSS0024035
Chr4	92440001	92640000	34	12.1983	CSS0024035
Chr4	92460001	92660000	34	12.1983	CSS0024035
Chr4	92480001	92680000	34	12.1983	CSS0024035
Chr11	63220001	63420000	49	12.1711	CSS0018018,CSS0023093,CSS0037666,CSS0029710,CSS0043051,CSS0003207
Chr1	3540001	3740000	152	12.1429	CSS0014154,CSS0000965,CSS0019865,CSS0029460,CSS0048982,CSS0045358,CSS0007646,CSS0035731
Chr9	124820001	125020000	13	12.141	CSS0004836
Chr9	124840001	125040000	13	12.141	CSS0004836
Chr9	124860001	125060000	13	12.141	CSS0004836
Chr9	124880001	125080000	13	12.141	CSS0004836
Chr9	124900001	125100000	13	12.141	CSS0004836
Chr9	124920001	125120000	13	12.141	CSS0004836
Chr15	29080001	29280000	14	12.1258	CSS0017457,CSS0016874,CSS0002175
Chr7	184680001	184880000	86	12.1147	CSS0016806,CSS0008098,CSS0011113,CSS0031072,CSS0028493
Chr7	184700001	184900000	86	12.1147	CSS0016806,CSS0008098,CSS0011113,CSS0031072,CSS0028493
Chr9	27460001	27660000	24	12.1111	CSS0002501
Chr9	27480001	27680000	24	12.1111	CSS0002501
Chr9	27500001	27700000	24	12.1111	CSS0002501
Chr15	106320001	106520000	18	12.0992	CSS0040786
Chr15	106340001	106540000	18	12.0992	CSS0040786
Chr15	106360001	106560000	18	12.0992	CSS0040786
Chr15	106380001	106580000	18	12.0992	CSS0040786
Chr15	106400001	106600000	18	12.0992	CSS0040786
Chr15	106420001	106620000	18	12.0992	CSS0040786
Chr15	106440001	106640000	18	12.0992	CSS0040786
Chr9	15500001	15700000	44	12.0446	CSS0004513,CSS0048132,CSS0036726,CSS0000312,CSS0014833,CSS0044697,CSS0004880,CSS0025325
Chr1	70760001	70960000	32	12.0368	CSS0036596
Chr1	70780001	70980000	32	12.0368	CSS0036596
Chr1	70800001	71000000	32	12.0368	CSS0036596
Chr1	70820001	71020000	32	12.0368	CSS0036596
Chr1	70840001	71040000	32	12.0368	CSS0036596
Chr1	70860001	71060000	32	12.0368	CSS0036596
Chr1	18380001	18580000	13	11.9956	CSS0003217,CSS0024221,CSS0033737,CSS0028582
Chr3	180420001	180620000	12	11.925	CSS0049873
Chr9	50180001	50380000	40	11.9184	CSS0012741,CSS0011584,CSS0046222,CSS0022611
Chr9	50200001	50400000	40	11.9184	CSS0012741,CSS0011584,CSS0046222,CSS0022611
Chr9	50220001	50420000	40	11.9184	CSS0012741,CSS0011584,CSS0046222,CSS0022611
Chr9	50240001	50440000	40	11.9184	CSS0012741,CSS0011584,CSS0046222,CSS0022611
Chr9	50260001	50460000	40	11.9184	CSS0012741,CSS0011584,CSS0046222,CSS0022611
Chr9	50280001	50480000	40	11.9184	CSS0012741,CSS0011584,CSS0046222,CSS0022611
Chr2	183880001	184080000	11	11.9145
Chr6	12620001	12820000	30	11.9088	CSS0048676,CSS0011015,CSS0000440,CSS0013559,CSS0010313
Chr6	12640001	12840000	30	11.9088	CSS0048676,CSS0011015,CSS0000440,CSS0013559,CSS0010313
Chr6	12660001	12860000	30	11.9088	CSS0048676,CSS0011015,CSS0000440,CSS0013559,CSS0010313
Chr14	2680001	2880000	16	11.8895	CSS0022834,CSS0019044
Chr1	124460001	124660000	62	11.8776	CSS0015141,CSS0013219,CSS0036480
Chr1	124480001	124680000	62	11.8776	CSS0015141,CSS0013219,CSS0036480
Chr7	146860001	147060000	53	11.8684	CSS0041046
Chr7	146880001	147080000	53	11.8684	CSS0041046
Chr1	118760001	118960000	36	11.8625	CSS0038936,CSS0029852
Chr1	118780001	118980000	36	11.8625	CSS0038936,CSS0029852
Chr1	118800001	119000000	36	11.8625	CSS0038936,CSS0029852
Chr1	118820001	119020000	36	11.8625	CSS0038936,CSS0029852
Chr3	142860001	143060000	113	11.8186	CSS0024076,CSS0020681
Chr3	142880001	143080000	113	11.8186	CSS0024076,CSS0020681
Chr3	142900001	143100000	113	11.8186	CSS0024076,CSS0020681
Chr3	142920001	143120000	113	11.8186	CSS0024076,CSS0020681
Chr3	142940001	143140000	113	11.8186	CSS0024076,CSS0020681
Chr3	142960001	143160000	113	11.8186	CSS0024076,CSS0020681
Chr3	142980001	143180000	113	11.8186	CSS0024076,CSS0020681
Chr5	28920001	29120000	73	11.7947	CSS0015418,CSS0022423,CSS0014450,CSS0035750,CSS0033380
Chr5	28940001	29140000	73	11.7947	CSS0015418,CSS0022423,CSS0014450,CSS0035750,CSS0033380
Chr12	27740001	27940000	10	11.7856	CSS0017248,CSS0009503
Chr12	27760001	27960000	10	11.7856	CSS0017248,CSS0009503
Chr12	27780001	27980000	10	11.7856	CSS0017248,CSS0009503
Chr12	27800001	28000000	10	11.7856	CSS0017248,CSS0009503
Chr12	27820001	28020000	10	11.7856	CSS0017248,CSS0009503
Chr12	27840001	28040000	10	11.7856	CSS0017248,CSS0009503
Chr12	27860001	28060000	10	11.7856	CSS0017248,CSS0009503
Chr1	42080001	42280000	18	11.7187
Chr1	42100001	42300000	18	11.7187
Chr1	42120001	42320000	18	11.7187
Chr1	42140001	42340000	18	11.7187
Chr1	42160001	42360000	18	11.7187
Chr1	42180001	42380000	18	11.7187
Chr1	42200001	42400000	18	11.7187
Chr1	42220001	42420000	18	11.7187
Chr1	42240001	42440000	18	11.7187
Chr1	42260001	42460000	18	11.7187
Chr10	90480001	90680000	30	11.7052	CSS0014047
Chr10	90500001	90700000	30	11.7052	CSS0014047
Chr5	190320001	190520000	29	11.705	CSS0006176,CSS0023058,CSS0046628,CSS0008168,CSS0032353
Chr3	56020001	56220000	21	11.6851	CSS0014440
Chr3	56040001	56240000	21	11.6851	CSS0014440
Chr3	56060001	56260000	21	11.6851	CSS0014440
Chr3	56080001	56280000	21	11.6851	CSS0014440
Chr2	95740001	95940000	132	11.6788	CSS0006670,CSS0039537,CSS0046239,CSS0031225,CSS0010891,CSS0002692
Chr11	10820001	11020000	59	11.6505	CSS0012986
Chr11	110960001	111160000	18	11.6441	CSS0048506
Chr11	110980001	111180000	18	11.6441	CSS0048506
Chr11	111000001	111200000	18	11.6441	CSS0048506
Chr11	111020001	111220000	18	11.6441	CSS0048506
Chr11	111040001	111240000	18	11.6441	CSS0048506
Chr11	111060001	111260000	18	11.6441	CSS0048506
Chr11	111080001	111280000	18	11.6441	CSS0048506
Chr11	111100001	111300000	18	11.6441	CSS0048506
Chr11	111120001	111320000	18	11.6441	CSS0048506
Chr3	117480001	117680000	14	11.6417	CSS0049280
Chr3	117500001	117700000	14	11.6417	CSS0049280
Chr3	117520001	117720000	14	11.6417	CSS0049280
Chr5	186040001	186240000	23	11.6333	CSS0021947,CSS0022272
Chr2	110640001	110840000	11	11.626	CSS0004871
Chr2	110660001	110860000	11	11.626	CSS0004871
Chr2	110680001	110880000	11	11.626	CSS0004871
Chr2	110700001	110900000	11	11.626	CSS0004871
Chr2	110720001	110920000	11	11.626	CSS0004871
Chr2	110740001	110940000	11	11.626	CSS0004871
Chr2	110760001	110960000	11	11.626	CSS0004871
Chr2	110780001	110980000	11	11.626	CSS0004871
Chr2	110800001	111000000	11	11.626	CSS0004871
Chr2	110820001	111020000	11	11.626	CSS0004871
Chr10	31180001	31380000	13	11.6211	CSS0035803
Chr7	143580001	143780000	22	11.5949	CSS0045343,CSS0024316,CSS0017989
Chr7	143600001	143800000	22	11.5949	CSS0045343,CSS0024316,CSS0017989
Chr7	143620001	143820000	22	11.5949	CSS0045343,CSS0024316,CSS0017989
Chr7	143640001	143840000	22	11.5949	CSS0045343,CSS0024316,CSS0017989
Chr7	143660001	143860000	22	11.5949	CSS0045343,CSS0024316,CSS0017989
Chr9	43680001	43880000	75	11.5652	CSS0041272,CSS0046676
Chr9	43700001	43900000	75	11.5652	CSS0041272,CSS0046676
Chr2	118480001	118680000	39	11.5403	CSS0001189,CSS0018907,CSS0015586
Chr2	118500001	118700000	39	11.5403	CSS0001189,CSS0018907,CSS0015586
Chr2	118520001	118720000	39	11.5403	CSS0001189,CSS0018907,CSS0015586
Chr2	118540001	118740000	39	11.5403	CSS0001189,CSS0018907,CSS0015586
Chr2	118560001	118760000	39	11.5403	CSS0001189,CSS0018907,CSS0015586
Chr9	50300001	50500000	39	11.5398	CSS0011584,CSS0046222,CSS0022611
Chr9	50320001	50520000	39	11.5398	CSS0011584,CSS0046222,CSS0022611
Chr9	9040001	9240000	13	11.5352
Chr9	9060001	9260000	13	11.5352
Chr9	9080001	9280000	13	11.5352
Chr1	201120001	201320000	20	11.5342	CSS0043682
Chr1	201140001	201340000	20	11.5342	CSS0043682
Chr1	201160001	201360000	20	11.5342	CSS0043682
Chr1	201180001	201380000	20	11.5342	CSS0043682
Chr1	201200001	201400000	20	11.5342	CSS0043682
Chr9	152420001	152620000	17	11.5244	CSS0006169,CSS0028535
Chr9	152440001	152640000	17	11.5244	CSS0006169,CSS0028535
Chr9	152460001	152660000	17	11.5244	CSS0006169,CSS0028535
Chr9	152480001	152680000	17	11.5244	CSS0006169,CSS0028535
Chr6	74480001	74680000	10	11.4919	CSS0049111,CSS0026350
Chr7	88580001	88780000	75	11.3953
Chr1	71920001	72120000	15	11.3662	CSS0049744
Chr1	71940001	72140000	15	11.3662	CSS0049744
Chr1	71960001	72160000	15	11.3662	CSS0049744
Chr1	71980001	72180000	15	11.3662	CSS0049744
Chr1	72000001	72200000	15	11.3662	CSS0049744
Chr1	72020001	72220000	15	11.3662	CSS0049744
Chr1	72040001	72240000	15	11.3662	CSS0049744
Chr1	72060001	72260000	15	11.3662	CSS0049744
Chr1	72080001	72280000	15	11.3662	CSS0049744
Chr1	72100001	72300000	15	11.3662	CSS0049744
Chr10	26640001	26840000	13	11.3463	CSS0006479,CSS0007927,CSS0046143
Chr10	26660001	26860000	13	11.3463	CSS0006479,CSS0007927,CSS0046143
Chr10	26680001	26880000	13	11.3463	CSS0006479,CSS0007927,CSS0046143
Chr10	26700001	26900000	13	11.3463	CSS0006479,CSS0007927,CSS0046143
Chr7	47760001	47960000	114	11.322	CSS0018090,CSS0029042,CSS0020073,CSS0024189,CSS0025988
Chr7	47780001	47980000	114	11.322	CSS0018090,CSS0029042,CSS0020073,CSS0024189,CSS0025988
Chr8	133340001	133540000	24	11.3202	CSS0034293
Chr8	133360001	133560000	24	11.3202	CSS0034293
Chr8	133380001	133580000	24	11.3202	CSS0034293
Chr8	133400001	133600000	24	11.3202	CSS0034293
Chr8	133420001	133620000	24	11.3202	CSS0034293
Chr8	133440001	133640000	24	11.3202	CSS0034293
Chr8	133460001	133660000	24	11.3202	CSS0034293
Chr8	133480001	133680000	24	11.3202	CSS0034293
Chr8	133500001	133700000	24	11.3202	CSS0034293
Chr2	160240001	160440000	35	11.3119
Chr2	160260001	160460000	35	11.3119
Chr2	160280001	160480000	35	11.3119
Chr2	160300001	160500000	35	11.3119
Chr2	160320001	160520000	35	11.3119
Chr2	160340001	160540000	35	11.3119
Chr2	160360001	160560000	35	11.3119
Chr2	160380001	160580000	35	11.3119
Chr2	160400001	160600000	35	11.3119
Chr11	107700001	107900000	56	11.2892	CSS0043135,CSS0036455,CSS0042269,CSS0029877,CSS0013509
Chr7	38220001	38420000	12	11.2883	CSS0010262
Chr7	38240001	38440000	12	11.2883	CSS0010262
Chr7	38260001	38460000	12	11.2883	CSS0010262
Chr4	71460001	71660000	20	11.2816	CSS0048309,CSS0047581
Chr4	71480001	71680000	20	11.2816	CSS0048309,CSS0047581
Chr4	71500001	71700000	20	11.2816	CSS0048309,CSS0047581
Chr4	71520001	71720000	20	11.2816	CSS0048309,CSS0047581
Chr4	71540001	71740000	20	11.2816	CSS0048309,CSS0047581
Chr4	71560001	71760000	20	11.2816	CSS0048309,CSS0047581
Chr4	71580001	71780000	20	11.2816	CSS0048309,CSS0047581
Chr4	71600001	71800000	20	11.2816	CSS0048309,CSS0047581
Chr4	71620001	71820000	20	11.2816	CSS0048309,CSS0047581
Chr4	71640001	71840000	20	11.2816	CSS0048309,CSS0047581
Chr15	560001	760000	27	11.2282	CSS0020817
Chr15	580001	780000	27	11.2282	CSS0020817
Chr15	600001	800000	27	11.2282	CSS0020817
Chr15	620001	820000	27	11.2282	CSS0020817
Chr15	640001	840000	27	11.2282	CSS0020817
Chr12	22100001	22300000	14	11.163	CSS0038719
Chr12	22120001	22320000	14	11.163	CSS0038719
Chr12	22140001	22340000	14	11.163	CSS0038719
Chr12	22160001	22360000	14	11.163	CSS0038719
Chr12	22180001	22380000	14	11.163	CSS0038719
Chr12	22200001	22400000	14	11.163	CSS0038719
Chr12	22220001	22420000	14	11.163	CSS0038719
Chr12	22240001	22440000	14	11.163	CSS0038719
Chr12	22260001	22460000	14	11.163	CSS0038719
Chr12	22280001	22480000	14	11.163	CSS0038719
Chr9	34440001	34640000	11	11.1581	CSS0018676
Chr9	34460001	34660000	11	11.1581	CSS0018676
Chr9	34480001	34680000	11	11.1581	CSS0018676
Chr9	34500001	34700000	11	11.1581	CSS0018676
Chr9	34520001	34720000	11	11.1581	CSS0018676
Chr9	34540001	34740000	11	11.1581	CSS0018676
Chr9	34560001	34760000	11	11.1581	CSS0018676
Chr9	34580001	34780000	11	11.1581	CSS0018676
Chr9	34600001	34800000	11	11.1581	CSS0018676
Chr9	163840001	164040000	49	11.1338	CSS0017843
Chr9	163860001	164060000	49	11.1338	CSS0017843
Chr9	163880001	164080000	49	11.1338	CSS0017843
Chr9	163900001	164100000	49	11.1338	CSS0017843
Chr9	163920001	164120000	49	11.1338	CSS0017843
Chr9	163940001	164140000	49	11.1338	CSS0017843
Chr9	163960001	164160000	49	11.1338	CSS0017843
Chr9	163980001	164180000	49	11.1338	CSS0017843
Chr9	164000001	164200000	49	11.1338	CSS0017843
Chr3	154240001	154440000	97	11.1147
Chr3	154260001	154460000	97	11.1147
Chr3	154280001	154480000	97	11.1147
Chr1	13000001	13200000	15	11.1128	CSS0044679,CSS0014996,CSS0050402
Chr1	13020001	13220000	15	11.1128	CSS0044679,CSS0014996,CSS0050402
Chr1	13040001	13240000	15	11.1128	CSS0044679,CSS0014996,CSS0050402
Chr1	13060001	13260000	15	11.1128	CSS0044679,CSS0014996,CSS0050402
Chr8	5220001	5420000	35	11.0707	CSS0017522,CSS0032798
Chr8	5240001	5440000	35	11.0707	CSS0017522,CSS0032798
Chr8	5260001	5460000	35	11.0707	CSS0017522,CSS0032798
Chr3	34080001	34280000	24	11.052	CSS0031794,CSS0030058,CSS0010678
Chr3	34100001	34300000	24	11.052	CSS0031794,CSS0030058,CSS0010678
Chr3	34120001	34320000	24	11.052	CSS0031794,CSS0030058,CSS0010678
Chr2	70180001	70380000	13	11.0518	CSS0011989,CSS0000068
Chr6	81040001	81240000	17	11.0359	CSS0000881
Chr6	147980001	148180000	23	11.0247	CSS0026388
Chr6	148000001	148200000	23	11.0247	CSS0026388
Chr6	148020001	148220000	23	11.0247	CSS0026388
Chr6	148040001	148240000	23	11.0247	CSS0026388
Chr6	148060001	148260000	23	11.0247	CSS0026388
Chr6	148080001	148280000	23	11.0247	CSS0026388
Chr6	148100001	148300000	23	11.0247	CSS0026388
Chr6	148120001	148320000	23	11.0247	CSS0026388
Chr6	148140001	148340000	23	11.0247	CSS0026388
Chr6	148160001	148360000	23	11.0247	CSS0026388
Chr5	23720001	23920000	46	10.9945	CSS0013440
Chr5	23740001	23940000	46	10.9945	CSS0013440
Chr5	23760001	23960000	46	10.9945	CSS0013440
Chr5	23780001	23980000	46	10.9945	CSS0013440
Chr5	23800001	24000000	46	10.9945	CSS0013440
Chr5	23820001	24020000	46	10.9945	CSS0013440
Chr5	23840001	24040000	46	10.9945	CSS0013440
Chr5	23860001	24060000	46	10.9945	CSS0013440
Chr5	23880001	24080000	46	10.9945	CSS0013440
Chr2	10000001	10200000	32	10.9655	CSS0027285,CSS0046612
Chr6	60740001	60940000	15	10.943	CSS0031330,CSS0037069,CSS0021676
Chr1	19760001	19960000	17	10.9029	CSS0021387
Chr7	169200001	169400000	10	10.8952	CSS0028867
Chr7	169220001	169420000	10	10.8952	CSS0028867
Chr4	5740001	5940000	12	10.8908	CSS0001931,CSS0018708,CSS0038947,CSS0016825
Chr13	119700001	119900000	11	10.8553	CSS0012896
Chr13	119720001	119920000	11	10.8553	CSS0012896
Chr11	25540001	25740000	22	10.8343
Chr10	141620001	141820000	15	10.8155	CSS0039440,CSS0009284
Chr10	141640001	141840000	15	10.8155	CSS0039440,CSS0009284
Chr4	112660001	112860000	12	10.8102	CSS0028496
Chr4	112680001	112880000	12	10.8102	CSS0028496
Chr4	112700001	112900000	12	10.8102	CSS0028496
Chr4	112720001	112920000	12	10.8102	CSS0028496
Chr4	112740001	112940000	12	10.8102	CSS0028496
Chr4	112760001	112960000	12	10.8102	CSS0028496
Chr3	13620001	13820000	19	10.803	CSS0007865,CSS0003543,CSS0015634
Chr1	56280001	56480000	34	10.7929	CSS0027857
Chr1	56300001	56500000	34	10.7929	CSS0027857
Chr1	56320001	56520000	34	10.7929	CSS0027857
Chr2	75860001	76060000	35	10.7649	CSS0004196,CSS0035960,CSS0002807,CSS0037922
Chr4	76000001	76200000	86	10.7475	CSS0002580,CSS0035021
Chr4	76020001	76220000	86	10.7475	CSS0002580,CSS0035021
Chr4	76040001	76240000	86	10.7475	CSS0002580,CSS0035021
Chr4	76060001	76260000	86	10.7475	CSS0002580,CSS0035021
Chr4	76080001	76280000	86	10.7475	CSS0002580,CSS0035021
Chr4	76100001	76300000	86	10.7475	CSS0002580,CSS0035021
Chr4	76120001	76320000	86	10.7475	CSS0002580,CSS0035021
Chr4	76140001	76340000	86	10.7475	CSS0002580,CSS0035021
Chr9	16640001	16840000	33	10.707	CSS0038545,CSS0050363,CSS0032316
Chr9	16660001	16860000	33	10.707	CSS0038545,CSS0050363,CSS0032316
Chr9	16680001	16880000	33	10.707	CSS0038545,CSS0050363,CSS0032316
Chr6	121980001	122180000	11	10.6992	CSS0045987
Chr7	85220001	85420000	39	10.6854	CSS0000719,CSS0022022,CSS0016854
Chr7	85240001	85440000	39	10.6854	CSS0000719,CSS0022022,CSS0016854
Chr6	5320001	5520000	15	10.6679	CSS0009892,CSS0023525,CSS0024228
Chr6	5340001	5540000	15	10.6679	CSS0009892,CSS0023525,CSS0024228
Chr6	5360001	5560000	15	10.6679	CSS0009892,CSS0023525,CSS0024228
Chr6	5380001	5580000	15	10.6679	CSS0009892,CSS0023525,CSS0024228
Chr6	5400001	5600000	15	10.6679	CSS0009892,CSS0023525,CSS0024228
Chr14	3020001	3220000	14	10.6421
Chr14	3040001	3240000	14	10.6421
Chr7	99640001	99840000	44	10.6318	CSS0024703
Chr7	99660001	99860000	44	10.6318	CSS0024703
Chr7	99680001	99880000	44	10.6318	CSS0024703
Chr7	99700001	99900000	44	10.6318	CSS0024703
Chr7	99720001	99920000	44	10.6318	CSS0024703
Chr7	99740001	99940000	44	10.6318	CSS0024703
Chr7	99760001	99960000	44	10.6318	CSS0024703
Chr7	99780001	99980000	44	10.6318	CSS0024703
Chr7	99800001	100000000	44	10.6318	CSS0024703
Chr7	99820001	100020000	44	10.6318	CSS0024703
Chr8	155620001	155820000	39	10.6249	CSS0030846,CSS0000029,CSS0032749,CSS0049241
Chr8	155640001	155840000	39	10.6249	CSS0030846,CSS0000029,CSS0032749,CSS0049241
Chr2	3440001	3640000	10	10.6144	CSS0032529,CSS0041183,CSS0027121
Chr2	3460001	3660000	10	10.6144	CSS0032529,CSS0041183,CSS0027121
Chr2	3480001	3680000	10	10.6144	CSS0032529,CSS0041183,CSS0027121
Chr2	3500001	3700000	10	10.6144	CSS0032529,CSS0041183,CSS0027121
Chr2	3520001	3720000	10	10.6144	CSS0032529,CSS0041183,CSS0027121
Chr2	3540001	3740000	10	10.6144	CSS0032529,CSS0041183,CSS0027121
Chr10	77240001	77440000	18	10.5827	CSS0009413
Chr9	80160001	80360000	18	10.4809	CSS0008854,CSS0038835,CSS0040428
Chr12	145700001	145900000	14	10.4796	CSS0013709
Chr12	145720001	145920000	14	10.4796	CSS0013709
Chr12	145740001	145940000	14	10.4796	CSS0013709
Chr12	145760001	145960000	14	10.4796	CSS0013709
Chr9	61500001	61700000	36	10.4508	CSS0013202,CSS0035403,CSS0041799
Chr9	61520001	61720000	36	10.4508	CSS0013202,CSS0035403,CSS0041799
Chr9	61540001	61740000	36	10.4508	CSS0013202,CSS0035403,CSS0041799
Chr1	222000001	222200000	72	10.4317	CSS0033174,CSS0047131,CSS0012984,CSS0019951,CSS0043638,CSS0015609
Chr4	161560001	161760000	70	10.3996	CSS0045328,CSS0041599,CSS0033781,CSS0009320,CSS0047457
Chr9	50340001	50540000	37	10.3863	CSS0046222,CSS0022611
Chr3	70820001	71020000	30	10.3579	CSS0002251,CSS0005458
Chr3	70840001	71040000	30	10.3579	CSS0002251,CSS0005458
Chr3	70860001	71060000	30	10.3579	CSS0002251,CSS0005458
Chr3	70880001	71080000	30	10.3579	CSS0002251,CSS0005458
Chr3	70900001	71100000	30	10.3579	CSS0002251,CSS0005458
Chr3	70920001	71120000	30	10.3579	CSS0002251,CSS0005458
Chr3	70940001	71140000	30	10.3579	CSS0002251,CSS0005458
Chr3	70960001	71160000	30	10.3579	CSS0002251,CSS0005458
Chr3	70980001	71180000	30	10.3579	CSS0002251,CSS0005458
Chr1	85500001	85700000	29	10.3511	CSS0048539
Chr1	85520001	85720000	29	10.3511	CSS0048539
Chr11	81120001	81320000	48	10.2934	CSS0027325,CSS0009571
Chr3	165040001	165240000	26	10.2896	CSS0039209
Chr3	165060001	165260000	26	10.2896	CSS0039209
Chr3	165080001	165280000	26	10.2896	CSS0039209
Chr6	84400001	84600000	12	10.2756	CSS0023193,CSS0011363
Chr9	56260001	56460000	129	10.2277	CSS0045279,CSS0026087,CSS0013393,CSS0049152,CSS0006144
Chr7	156980001	157180000	18	10.2169	CSS0009380
Chr7	157000001	157200000	18	10.2169	CSS0009380
Chr7	157020001	157220000	18	10.2169	CSS0009380
Chr1	125940001	126140000	18	10.2036	CSS0004133
Chr1	204360001	204560000	47	10.186	CSS0026674,CSS0034458,CSS0001564,CSS0047139
Chr9	8040001	8240000	11	10.1657	CSS0015119,CSS0031454
Chr9	8060001	8260000	11	10.1657	CSS0015119,CSS0031454
Chr2	127120001	127320000	24	10.1062	CSS0024066
Chr7	85260001	85460000	27	10.1054	CSS0022022,CSS0016854
Chr10	84240001	84440000	10	10.0933	CSS0048038,CSS0043412
Chr10	84260001	84460000	10	10.0933	CSS0048038,CSS0043412
Chr10	84280001	84480000	10	10.0933	CSS0048038,CSS0043412
Chr2	38640001	38840000	17	10.0895	CSS0025310
Chr2	38660001	38860000	17	10.0895	CSS0025310
Chr2	38680001	38880000	17	10.0895	CSS0025310
Chr2	38700001	38900000	17	10.0895	CSS0025310
Chr2	38720001	38920000	17	10.0895	CSS0025310
Chr2	38740001	38940000	17	10.0895	CSS0025310
Chr2	38760001	38960000	17	10.0895	CSS0025310
Chr2	38780001	38980000	17	10.0895	CSS0025310
Chr2	38800001	39000000	17	10.0895	CSS0025310
Chr6	171480001	171680000	29	10.0894	CSS0007742,CSS0030284,CSS0005434
Chr12	125620001	125820000	11	10.0742	CSS0041130
Chr1	122540001	122740000	31	10.023	CSS0010804,CSS0008059,CSS0019507
Chr2	11140001	11340000	10	10.0021	CSS0043929
Chr2	11160001	11360000	10	10.0021	CSS0043929
Chr2	11180001	11380000	10	10.0021	CSS0043929
Chr2	11200001	11400000	10	10.0021	CSS0043929
Chr2	11220001	11420000	10	10.0021	CSS0043929
Chr2	11240001	11440000	10	10.0021	CSS0043929
Chr2	11260001	11460000	10	10.0021	CSS0043929
Chr2	11280001	11480000	10	10.0021	CSS0043929
Chr2	11300001	11500000	10	10.0021	CSS0043929
Chr2	11320001	11520000	10	10.0021	CSS0043929
Chr11	48080001	48280000	42	9.96959	CSS0014580
Chr11	48100001	48300000	42	9.96959	CSS0014580
Chr11	48120001	48320000	42	9.96959	CSS0014580
Chr11	48140001	48340000	42	9.96959	CSS0014580
Chr11	48160001	48360000	42	9.96959	CSS0014580
Chr11	59840001	60040000	59	9.96516	CSS0004786,CSS0047546,CSS0003959,CSS0001864
Chr15	32320001	32520000	13	9.9247	CSS0006893,CSS0014990
Chr6	105400001	105600000	17	9.91989
Chr6	105420001	105620000	17	9.91989
Chr6	105440001	105640000	17	9.91989
Chr6	105460001	105660000	17	9.91989
Chr6	105480001	105680000	17	9.91989
Chr6	105500001	105700000	17	9.91989
Chr6	105520001	105720000	17	9.91989
Chr6	105540001	105740000	17	9.91989
Chr6	105560001	105760000	17	9.91989
Chr15	38840001	39040000	32	9.82934	CSS0042010
Chr15	38860001	39060000	32	9.82934	CSS0042010
Chr15	38880001	39080000	32	9.82934	CSS0042010
Chr15	38900001	39100000	32	9.82934	CSS0042010
Chr15	38920001	39120000	32	9.82934	CSS0042010
Chr15	38940001	39140000	32	9.82934	CSS0042010
Chr14	90080001	90280000	10	9.82135	CSS0043848
Chr14	90100001	90300000	10	9.82135	CSS0043848
Chr14	90120001	90320000	10	9.82135	CSS0043848
Chr14	90140001	90340000	10	9.82135	CSS0043848
Chr14	90160001	90360000	10	9.82135	CSS0043848
Chr14	90180001	90380000	10	9.82135	CSS0043848
Chr14	90200001	90400000	10	9.82135	CSS0043848
Chr14	90220001	90420000	10	9.82135	CSS0043848
Chr13	42040001	42240000	23	9.79762	CSS0028151
Chr13	42060001	42260000	23	9.79762	CSS0028151
Chr13	42080001	42280000	23	9.79762	CSS0028151
Chr13	42100001	42300000	23	9.79762	CSS0028151
Chr13	74540001	74740000	16	9.7954	CSS0023526,CSS0023910
Chr13	74560001	74760000	16	9.7954	CSS0023526,CSS0023910
Chr13	74580001	74780000	16	9.7954	CSS0023526,CSS0023910
Chr13	74600001	74800000	16	9.7954	CSS0023526,CSS0023910
Chr13	74620001	74820000	16	9.7954	CSS0023526,CSS0023910
Chr13	74640001	74840000	16	9.7954	CSS0023526,CSS0023910
Chr13	74660001	74860000	16	9.7954	CSS0023526,CSS0023910
Chr13	74680001	74880000	16	9.7954	CSS0023526,CSS0023910
Chr13	74700001	74900000	16	9.7954	CSS0023526,CSS0023910
Chr10	95100001	95300000	14	9.75665	CSS0049493,CSS0050437,CSS0034059
Chr10	95120001	95320000	14	9.75665	CSS0049493,CSS0050437,CSS0034059
Chr10	95140001	95340000	14	9.75665	CSS0049493,CSS0050437,CSS0034059
Chr10	95160001	95360000	14	9.75665	CSS0049493,CSS0050437,CSS0034059
Chr10	95180001	95380000	14	9.75665	CSS0049493,CSS0050437,CSS0034059
Chr10	95200001	95400000	14	9.75665	CSS0049493,CSS0050437,CSS0034059
Chr10	95220001	95420000	14	9.75665	CSS0049493,CSS0050437,CSS0034059
Chr10	95240001	95440000	14	9.75665	CSS0049493,CSS0050437,CSS0034059
Chr10	95260001	95460000	14	9.75665	CSS0049493,CSS0050437,CSS0034059
Chr4	162620001	162820000	15	9.74782	CSS0028302
Chr12	159400001	159600000	11	9.73494	CSS0004177
Chr12	159420001	159620000	11	9.73494	CSS0004177
Chr9	163620001	163820000	19	9.72729	CSS0043449,CSS0003035
Chr6	105600001	105800000	13	9.68062	CSS0036280
Chr6	105620001	105820000	13	9.68062	CSS0036280
Chr6	105640001	105840000	13	9.68062	CSS0036280
Chr6	105660001	105860000	13	9.68062	CSS0036280
Chr6	105680001	105880000	13	9.68062	CSS0036280
Chr6	105700001	105900000	13	9.68062	CSS0036280
Chr1	152420001	152620000	17	9.66145	CSS0002284,CSS0042568,CSS0019294,CSS0018429,CSS0027796
Chr1	152440001	152640000	17	9.66145	CSS0002284,CSS0042568,CSS0019294,CSS0018429,CSS0027796
Chr1	152460001	152660000	17	9.66145	CSS0002284,CSS0042568,CSS0019294,CSS0018429,CSS0027796
Chr2	43960001	44160000	10	9.65042	CSS0034330,CSS0021352,CSS0008031
Chr7	44460001	44660000	11	9.64772	CSS0030511,CSS0046917,CSS0020301
Chr7	44480001	44680000	11	9.64772	CSS0030511,CSS0046917,CSS0020301
Chr11	58880001	59080000	30	9.64717	CSS0007556,CSS0026652
Chr11	58900001	59100000	30	9.64717	CSS0007556,CSS0026652
Chr11	58920001	59120000	30	9.64717	CSS0007556,CSS0026652
Chr11	58940001	59140000	30	9.64717	CSS0007556,CSS0026652
Chr11	58960001	59160000	30	9.64717	CSS0007556,CSS0026652
Chr11	58980001	59180000	30	9.64717	CSS0007556,CSS0026652
Chr11	59000001	59200000	30	9.64717	CSS0007556,CSS0026652
Chr11	59020001	59220000	30	9.64717	CSS0007556,CSS0026652
Chr11	59040001	59240000	30	9.64717	CSS0007556,CSS0026652
Chr2	87040001	87240000	11	9.61917	CSS0043708
Chr11	90300001	90500000	42	9.56206	CSS0016565,CSS0032745
Chr11	90320001	90520000	42	9.56206	CSS0016565,CSS0032745
Chr11	90340001	90540000	42	9.56206	CSS0016565,CSS0032745
Chr11	90360001	90560000	42	9.56206	CSS0016565,CSS0032745
Chr7	73000001	73200000	65	9.56001	CSS0019206,CSS0002276,CSS0002176,CSS0010526,CSS0010092,CSS0043347,CSS0019916
Chr4	47900001	48100000	11	9.54429	CSS0029601
Chr4	47920001	48120000	11	9.54429	CSS0029601
Chr4	47940001	48140000	11	9.54429	CSS0029601
Chr4	47960001	48160000	11	9.54429	CSS0029601
Chr4	47980001	48180000	11	9.54429	CSS0029601
Chr4	48000001	48200000	11	9.54429	CSS0029601
Chr14	51000001	51200000	14	9.52171	CSS0002190
Chr14	51020001	51220000	14	9.52171	CSS0002190
Chr11	108740001	108940000	59	9.4896	CSS0004885,CSS0039127,CSS0024509,CSS0003022,CSS0018362
Chr11	108760001	108960000	59	9.4896	CSS0004885,CSS0039127,CSS0024509,CSS0003022,CSS0018362
Chr11	108780001	108980000	59	9.4896	CSS0004885,CSS0039127,CSS0024509,CSS0003022,CSS0018362
Chr11	108800001	109000000	59	9.4896	CSS0004885,CSS0039127,CSS0024509,CSS0003022,CSS0018362
Chr13	13420001	13620000	62	9.48899	CSS0034713,CSS0037389
Chr13	13440001	13640000	62	9.48899	CSS0034713,CSS0037389
Chr13	13460001	13660000	62	9.48899	CSS0034713,CSS0037389
Chr13	13480001	13680000	62	9.48899	CSS0034713,CSS0037389
Chr13	13500001	13700000	62	9.48899	CSS0034713,CSS0037389
Chr13	13520001	13720000	62	9.48899	CSS0034713,CSS0037389
Chr2	122400001	122600000	49	9.48074	CSS0049207,CSS0014925
Chr2	122420001	122620000	49	9.48074	CSS0049207,CSS0014925
Chr2	122440001	122640000	49	9.48074	CSS0049207,CSS0014925
Chr2	122460001	122660000	49	9.48074	CSS0049207,CSS0014925
Chr2	122480001	122680000	49	9.48074	CSS0049207,CSS0014925
Chr3	16440001	16640000	17	9.47995	CSS0019457,CSS0015269,CSS0040207,CSS0046873
Chr3	16460001	16660000	17	9.47995	CSS0019457,CSS0015269,CSS0040207,CSS0046873
Chr3	16480001	16680000	17	9.47995	CSS0019457,CSS0015269,CSS0040207,CSS0046873
Chr3	16500001	16700000	17	9.47995	CSS0019457,CSS0015269,CSS0040207,CSS0046873
Chr7	161200001	161400000	12	9.44447	CSS0048703
Chr7	161220001	161420000	12	9.44447	CSS0048703
Chr7	161240001	161440000	12	9.44447	CSS0048703
Chr7	161260001	161460000	12	9.44447	CSS0048703
Chr7	161280001	161480000	12	9.44447	CSS0048703
Chr7	161300001	161500000	12	9.44447	CSS0048703
Chr7	161320001	161520000	12	9.44447	CSS0048703
Chr7	161340001	161540000	12	9.44447	CSS0048703
Chr7	161360001	161560000	12	9.44447	CSS0048703
Chr7	161380001	161580000	12	9.44447	CSS0048703
Chr14	76900001	77100000	67	9.43988	CSS0027625
Chr14	76920001	77120000	67	9.43988	CSS0027625
Chr14	76940001	77140000	67	9.43988	CSS0027625,CSS0009739
Chr9	46460001	46660000	24	9.39771	CSS0029761
Chr6	12920001	13120000	15	9.38604	CSS0035489,CSS0033362
Chr6	12940001	13140000	15	9.38604	CSS0035489,CSS0033362
Chr6	12960001	13160000	15	9.38604	CSS0035489,CSS0033362
Chr6	12980001	13180000	15	9.38604	CSS0035489,CSS0033362
Chr6	13000001	13200000	15	9.38604	CSS0035489,CSS0033362
Chr1	2640001	2840000	17	9.37277	CSS0041563,CSS0028077,CSS0048270
Chr6	34800001	35000000	12	9.36267
Chr6	34820001	35020000	12	9.36267
Chr6	34840001	35040000	12	9.36267
Chr6	34860001	35060000	12	9.36267
Chr10	740001	940000	10	9.35017	CSS0022869
Chr2	73540001	73740000	11	9.31422
Chr2	73560001	73760000	11	9.31422
Chr2	73580001	73780000	11	9.31422
Chr11	93340001	93540000	10	9.30281	CSS0047050
Chr9	16580001	16780000	16	9.28929	CSS0038545
Chr11	53240001	53440000	20	9.27234	CSS0042452
Chr11	53260001	53460000	20	9.27234	CSS0042452
Chr11	53280001	53480000	20	9.27234	CSS0042452
Chr11	53300001	53500000	20	9.27234	CSS0042452
Chr11	53320001	53520000	20	9.27234	CSS0042452
Chr2	63340001	63540000	26	9.26537	CSS0045895,CSS0020857,CSS0040315
Chr2	63360001	63560000	26	9.26537	CSS0045895,CSS0020857,CSS0040315
Chr13	111600001	111800000	13	9.25628	CSS0049994,CSS0024875
Chr13	111620001	111820000	13	9.25628	CSS0049994,CSS0024875
Chr13	111640001	111840000	13	9.25628	CSS0049994,CSS0024875
Chr8	142540001	142740000	20	9.24409	CSS0046586,CSS0016579
Chr8	142560001	142760000	20	9.24409	CSS0046586,CSS0016579
Chr8	142580001	142780000	20	9.24409	CSS0046586,CSS0016579
Chr8	142600001	142800000	20	9.24409	CSS0046586,CSS0016579
Chr8	142620001	142820000	20	9.24409	CSS0046586,CSS0016579
Chr8	142640001	142840000	20	9.24409	CSS0046586,CSS0016579
Chr8	142660001	142860000	20	9.24409	CSS0046586,CSS0016579
Chr8	142680001	142880000	20	9.24409	CSS0046586,CSS0016579
Chr8	142700001	142900000	20	9.24409	CSS0046586,CSS0016579
Chr8	142720001	142920000	20	9.24409	CSS0046586,CSS0016579
Chr2	8040001	8240000	78	9.20681
Chr2	15680001	15880000	11	9.17864	CSS0034060,CSS0037297
Chr11	65300001	65500000	12	9.14386	CSS0006558
Chr11	65320001	65520000	12	9.14386	CSS0006558
Chr11	65340001	65540000	12	9.14386	CSS0006558
Chr11	65360001	65560000	12	9.14386	CSS0006558
Chr11	65380001	65580000	12	9.14386	CSS0006558
Chr11	65400001	65600000	12	9.14386	CSS0006558
Chr11	65420001	65620000	12	9.14386	CSS0006558
Chr2	48340001	48540000	18	9.14303	CSS0035291
Chr6	159200001	159400000	20	9.13883
Chr6	159220001	159420000	20	9.13883
Chr6	159240001	159440000	20	9.13883
Chr6	159260001	159460000	20	9.13883
Chr6	159280001	159480000	20	9.13883
Chr6	159300001	159500000	20	9.13883
Chr6	159320001	159520000	20	9.13883
Chr6	159340001	159540000	20	9.13883
Chr2	1200001	1400000	54	9.13003	CSS0004040,CSS0040616,CSS0007645,CSS0032729,CSS0029868,CSS0047940
Chr12	31500001	31700000	88	9.05673
Chr3	167920001	168120000	31	9.04728	CSS0027387
Chr3	167940001	168140000	31	9.04728	CSS0027387
Chr6	86160001	86360000	12	9.02262	CSS0006184
Chr1	145900001	146100000	35	9.00431	CSS0036261,CSS0019485
Chr1	145920001	146120000	35	9.00431	CSS0036261,CSS0019485
Chr1	145940001	146140000	35	9.00431	CSS0036261,CSS0019485
Chr1	145960001	146160000	35	9.00431	CSS0036261,CSS0019485
Chr1	145980001	146180000	35	9.00431	CSS0036261,CSS0019485
Chr1	146000001	146200000	35	9.00431	CSS0036261,CSS0019485
Chr1	146020001	146220000	35	9.00431	CSS0036261,CSS0019485
Chr6	27480001	27680000	10	8.98315	CSS0043668
Chr6	27500001	27700000	10	8.98315	CSS0043668
Chr6	27520001	27720000	10	8.98315	CSS0043668
Chr6	27540001	27740000	10	8.98315	CSS0043668
Chr6	27560001	27760000	10	8.98315	CSS0043668
Chr6	27580001	27780000	10	8.98315	CSS0043668
Chr6	27600001	27800000	10	8.98315	CSS0043668
Chr6	27620001	27820000	10	8.98315	CSS0043668
Chr6	27640001	27840000	10	8.98315	CSS0043668
Chr6	27660001	27860000	10	8.98315	CSS0043668
Chr8	8520001	8720000	76	8.97637	CSS0005377,CSS0023081,CSS0011000
Chr7	43560001	43760000	26	8.96891	CSS0018929,CSS0031137,CSS0041861,CSS0029680,CSS0022002
Chr7	43580001	43780000	26	8.96891	CSS0018929,CSS0031137,CSS0041861,CSS0029680,CSS0022002
Chr7	43600001	43800000	26	8.96891	CSS0018929,CSS0031137,CSS0041861,CSS0029680,CSS0022002
Chr7	43620001	43820000	26	8.96891	CSS0018929,CSS0031137,CSS0041861,CSS0029680,CSS0022002
Chr7	43640001	43840000	26	8.96891	CSS0018929,CSS0031137,CSS0041861,CSS0029680,CSS0022002
Chr9	17880001	18080000	23	8.94617	CSS0017030,CSS0012738,CSS0009777,CSS0009154,CSS0019408
Chr3	99660001	99860000	15	8.94143	CSS0033000,CSS0032908
Chr3	99680001	99880000	15	8.94143	CSS0033000,CSS0032908
Chr3	99700001	99900000	15	8.94143	CSS0033000,CSS0032908
Chr2	34360001	34560000	27	8.93653	CSS0031276,CSS0005844
Chr8	19120001	19320000	11	8.92118
Chr8	19140001	19340000	11	8.92118
Chr8	19160001	19360000	11	8.92118
Chr8	19180001	19380000	11	8.92118
Chr8	19200001	19400000	11	8.92118
Chr8	19220001	19420000	11	8.92118
Chr8	19240001	19440000	11	8.92118
Chr8	19260001	19460000	11	8.92118
Chr13	69900001	70100000	26	8.92018	CSS0042685
Chr13	69920001	70120000	26	8.92018	CSS0042685
Chr13	69940001	70140000	26	8.92018	CSS0042685
Chr13	69960001	70160000	26	8.92018	CSS0042685
Chr13	69980001	70180000	26	8.92018	CSS0042685
Chr13	70000001	70200000	26	8.92018	CSS0042685
Chr13	70020001	70220000	26	8.92018	CSS0042685
Chr9	45680001	45880000	15	8.91625	CSS0013262,CSS0005792
Chr9	45700001	45900000	15	8.91625	CSS0013262,CSS0005792
Chr9	45720001	45920000	15	8.91625	CSS0013262,CSS0005792
Chr9	45740001	45940000	15	8.91625	CSS0013262,CSS0005792
Chr2	154040001	154240000	17	8.87322	CSS0044830
Chr14	42280001	42480000	11	8.8642	CSS0033965,CSS0040587,CSS0038164
Chr14	42300001	42500000	11	8.8642	CSS0033965,CSS0040587,CSS0038164
Chr3	10640001	10840000	11	8.85176	CSS0022588
Chr2	172300001	172500000	13	8.83699
Chr11	110940001	111140000	17	8.83031	CSS0048506
Chr6	114540001	114740000	17	8.82958	CSS0044756
Chr6	109840001	110040000	17	8.82932	CSS0015104,CSS0033702
Chr6	109860001	110060000	17	8.82932	CSS0015104,CSS0033702
Chr6	109880001	110080000	17	8.82932	CSS0015104,CSS0033702
Chr6	109900001	110100000	17	8.82932	CSS0033702
Chr6	109920001	110120000	17	8.82932	CSS0033702
Chr6	109940001	110140000	17	8.82932	CSS0033702
Chr6	109960001	110160000	17	8.82932	CSS0033702
Chr6	109980001	110180000	17	8.82932	CSS0033702
Chr12	158040001	158240000	13	8.82683	CSS0003604
Chr12	158060001	158260000	13	8.82683	CSS0003604
Chr12	158080001	158280000	13	8.82683	CSS0003604
Chr12	158100001	158300000	13	8.82683	CSS0003604
Chr12	158120001	158320000	13	8.82683	CSS0003604
Chr12	158140001	158340000	13	8.82683	CSS0003604
Chr12	158160001	158360000	13	8.82683	CSS0003604
Chr12	158180001	158380000	13	8.82683	CSS0003604
Chr12	158200001	158400000	13	8.82683	CSS0003604
Chr10	137620001	137820000	44	8.82329	CSS0019219,CSS0027370
Chr6	111620001	111820000	16	8.81412	CSS0002260
Chr5	139960001	140160000	13	8.75372	CSS0021400
Chr5	139980001	140180000	13	8.75372	CSS0021400
Chr5	131840001	132040000	17	8.72333	CSS0014820,CSS0049854
Chr2	44480001	44680000	57	8.67053	CSS0008566,CSS0008295,CSS0003821,CSS0030860,CSS0031169,CSS0004712
Chr10	55420001	55620000	12	8.65847	CSS0042578
Chr10	55440001	55640000	12	8.65847	CSS0042578
Chr10	55460001	55660000	12	8.65847	CSS0042578
Chr10	55480001	55680000	12	8.65847	CSS0042578
Chr10	55500001	55700000	12	8.65847	CSS0042578
Chr10	55520001	55720000	12	8.65847	CSS0042578
Chr10	55540001	55740000	12	8.65847	CSS0042578
Chr10	55560001	55760000	12	8.65847	CSS0042578
Chr10	55580001	55780000	12	8.65847	CSS0042578
Chr10	55600001	55800000	12	8.65847	CSS0042578
Chr4	26660001	26860000	35	8.65827	CSS0029592
Chr4	26680001	26880000	35	8.65827	CSS0029592
Chr4	26700001	26900000	35	8.65827	CSS0029592
Chr4	26720001	26920000	35	8.65827	CSS0029592
Chr4	26740001	26940000	35	8.65827	CSS0029592
Chr4	26760001	26960000	35	8.65827	CSS0029592
Chr4	26780001	26980000	35	8.65827	CSS0029592
Chr4	26800001	27000000	35	8.65827	CSS0029592
Chr4	189980001	190180000	20	8.64763	CSS0020454
Chr13	42340001	42540000	13	8.6384	CSS0023744
Chr13	42360001	42560000	13	8.6384	CSS0023744
Chr13	42380001	42580000	13	8.6384	CSS0023744
Chr1	84880001	85080000	22	8.60742	CSS0039374
Chr1	84900001	85100000	22	8.60742	CSS0039374
Chr1	84920001	85120000	22	8.60742	CSS0039374
Chr1	84940001	85140000	22	8.60742	CSS0039374
Chr1	84960001	85160000	22	8.60742	CSS0039374
Chr1	84980001	85180000	22	8.60742	CSS0039374
Chr1	85000001	85200000	22	8.60742	CSS0039374
Chr1	85020001	85220000	22	8.60742	CSS0039374
Chr1	85040001	85240000	22	8.60742	CSS0039374
Chr1	85060001	85260000	22	8.60742	CSS0039374
Chr6	160040001	160240000	10	8.59917	CSS0040730
Chr6	160060001	160260000	10	8.59917	CSS0040730
Chr6	160080001	160280000	10	8.59917	CSS0040730
Chr6	160100001	160300000	10	8.59917	CSS0040730
Chr6	160120001	160320000	10	8.59917	CSS0040730
Chr6	160140001	160340000	10	8.59917	CSS0040730
Chr6	160160001	160360000	10	8.59917	CSS0040730
Chr6	160180001	160380000	10	8.59917	CSS0040730
Chr6	160200001	160400000	10	8.59917	CSS0040730
Chr6	160220001	160420000	10	8.59917	CSS0040730
Chr13	43740001	43940000	13	8.59619
Chr13	43760001	43960000	13	8.59619
Chr13	43780001	43980000	13	8.59619
Chr13	43800001	44000000	13	8.59619
Chr13	43820001	44020000	13	8.59619
Chr13	43840001	44040000	13	8.59619
Chr13	43860001	44060000	13	8.59619
Chr13	43880001	44080000	13	8.59619
Chr13	43900001	44100000	13	8.59619
Chr13	43920001	44120000	13	8.59619
Chr6	24460001	24660000	17	8.58101	CSS0011503,CSS0019522,CSS0015187
Chr7	25980001	26180000	12	8.5015
Chr7	26000001	26200000	12	8.5015
Chr7	26020001	26220000	12	8.5015
Chr7	26040001	26240000	12	8.5015
Chr7	26060001	26260000	12	8.5015
Chr7	26080001	26280000	12	8.5015
Chr7	26100001	26300000	12	8.5015
Chr7	26120001	26320000	12	8.5015
Chr9	104940001	105140000	11	8.49803
Chr9	104960001	105160000	11	8.49803
Chr9	104980001	105180000	11	8.49803
Chr9	105000001	105200000	11	8.49803
Chr9	105020001	105220000	11	8.49803
Chr9	105040001	105240000	11	8.49803
Chr9	105060001	105260000	11	8.49803
Chr9	105080001	105280000	11	8.49803
Chr9	105100001	105300000	11	8.49803
Chr9	105120001	105320000	11	8.49803
Chr7	186760001	186960000	11	8.47653
Chr7	186780001	186980000	11	8.47653
Chr7	186800001	187000000	11	8.47653
Chr7	186820001	187020000	11	8.47653
Chr7	186840001	187040000	11	8.47653
Chr7	186860001	187060000	11	8.47653
Chr7	186880001	187080000	11	8.47653
Chr7	186900001	187100000	11	8.47653
Chr7	186920001	187120000	11	8.47653
Chr7	186940001	187140000	11	8.47653
Chr1	61920001	62120000	12	8.47382	CSS0016283
Chr1	61940001	62140000	12	8.47382	CSS0016283
Chr1	61960001	62160000	12	8.47382	CSS0016283
Chr1	61980001	62180000	12	8.47382	CSS0016283
Chr1	62000001	62200000	12	8.47382	CSS0016283
Chr1	62020001	62220000	12	8.47382	CSS0016283
Chr1	62040001	62240000	12	8.47382	CSS0016283
Chr1	62060001	62260000	12	8.47382	CSS0016283
Chr1	62080001	62280000	12	8.47382	CSS0016283
Chr8	19320001	19520000	11	8.46262	CSS0028258,CSS0035341
Chr8	19340001	19540000	11	8.46262	CSS0028258,CSS0035341
Chr8	19360001	19560000	11	8.46262	CSS0028258,CSS0035341
Chr8	19380001	19580000	11	8.46262	CSS0028258,CSS0035341
Chr8	19400001	19600000	11	8.46262	CSS0028258,CSS0035341
Chr8	19420001	19620000	11	8.46262	CSS0028258,CSS0035341
Chr8	19440001	19640000	11	8.46262	CSS0028258,CSS0035341
Chr8	19460001	19660000	11	8.46262	CSS0028258,CSS0035341
Chr9	164020001	164220000	49	8.45484	CSS0017843,CSS0024940
Chr1	4860001	5060000	13	8.45129	CSS0038704
Chr1	4880001	5080000	13	8.45129	CSS0038704
Chr1	4900001	5100000	13	8.45129	CSS0038704
Chr1	4920001	5120000	13	8.45129	CSS0038704
Chr1	4940001	5140000	13	8.45129	CSS0038704
Chr12	93380001	93580000	12	8.42447	CSS0004481
Chr6	81060001	81260000	19	8.40696	CSS0000881,CSS0023520
Chr6	81080001	81280000	19	8.40696	CSS0000881,CSS0023520
Chr3	138040001	138240000	11	8.40358	CSS0041398
Chr7	110800001	111000000	37	8.39368	CSS0048123,CSS0042102
Chr15	8160001	8360000	17	8.39227	CSS0020609,CSS0009017,CSS0039302,CSS0028990
Chr1	20500001	20700000	25	8.37689	CSS0028526,CSS0017911
Chr5	182300001	182500000	15	8.36978	CSS0017955,CSS0002757
Chr5	182320001	182520000	15	8.36978	CSS0017955,CSS0002757
Chr5	182340001	182540000	15	8.36978	CSS0017955,CSS0002757
Chr5	182360001	182560000	15	8.36978	CSS0017955,CSS0002757
Chr5	182380001	182580000	15	8.36978	CSS0017955,CSS0002757
Chr5	182400001	182600000	15	8.36978	CSS0017955,CSS0002757
Chr5	182420001	182620000	15	8.36978	CSS0017955,CSS0002757
Chr5	182440001	182640000	15	8.36978	CSS0017955,CSS0002757
Chr5	182460001	182660000	15	8.36978	CSS0017955,CSS0002757
Chr5	175860001	176060000	18	8.36625	CSS0033785
Chr5	175880001	176080000	18	8.36625	CSS0033785
Chr5	175900001	176100000	18	8.36625	CSS0033785
Chr5	175920001	176120000	18	8.36625	CSS0033785
Chr5	175940001	176140000	18	8.36625	CSS0033785
Chr5	175960001	176160000	18	8.36625	CSS0033785
Chr5	175980001	176180000	18	8.36625	CSS0033785
Chr5	176000001	176200000	18	8.36625	CSS0033785
Chr5	176020001	176220000	18	8.36625	CSS0033785
Chr5	176040001	176240000	18	8.36625	CSS0033785
Chr2	92960001	93160000	13	8.31998	CSS0041106
Chr4	114100001	114300000	33	8.30163	CSS0050357,CSS0037575
Chr4	114120001	114320000	33	8.30163	CSS0050357,CSS0037575
Chr1	85120001	85320000	11	8.28717	CSS0046422
Chr1	85140001	85340000	11	8.28717	CSS0046422
Chr1	85160001	85360000	11	8.28717	CSS0046422
Chr1	85180001	85380000	11	8.28717	CSS0046422
Chr1	85200001	85400000	11	8.28717	CSS0046422
Chr1	85220001	85420000	11	8.28717	CSS0046422
Chr10	64260001	64460000	12	8.24337	CSS0007869
Chr10	64280001	64480000	12	8.24337	CSS0007869
Chr10	64300001	64500000	12	8.24337	CSS0007869
Chr10	64320001	64520000	12	8.24337	CSS0007869
Chr10	64340001	64540000	12	8.24337	CSS0007869
Chr10	64360001	64560000	12	8.24337	CSS0007869
Chr10	64380001	64580000	12	8.24337	CSS0007869
Chr10	64400001	64600000	12	8.24337	CSS0007869
Chr10	64420001	64620000	12	8.24337	CSS0007869
Chr8	94440001	94640000	34	8.21331	CSS0050225,CSS0037368,CSS0008957
Chr13	74720001	74920000	11	8.19201	CSS0023526,CSS0023910
Chr4	138720001	138920000	15	8.13802	CSS0004796,CSS0032889,CSS0034150
Chr4	138740001	138940000	15	8.13802	CSS0004796,CSS0032889,CSS0034150
Chr9	63400001	63600000	10	8.12477	CSS0001754
Chr9	63420001	63620000	10	8.12477	CSS0001754
Chr9	63440001	63640000	10	8.12477	CSS0001754
Chr9	63460001	63660000	10	8.12477	CSS0001754
Chr9	63480001	63680000	10	8.12477	CSS0001754
Chr9	63500001	63700000	10	8.12477	CSS0001754
Chr9	63520001	63720000	10	8.12477	CSS0001754
Chr9	63540001	63740000	10	8.12477	CSS0001754
Chr3	105520001	105720000	11	8.11982	CSS0020423
Chr11	23060001	23260000	12	8.11236	CSS0012068
Chr11	23080001	23280000	12	8.11236	CSS0012068
Chr11	23100001	23300000	12	8.11236	CSS0012068
Chr11	23120001	23320000	12	8.11236	CSS0012068
Chr11	23140001	23340000	12	8.11236	CSS0012068
Chr11	23160001	23360000	12	8.11236	CSS0012068
Chr11	23180001	23380000	12	8.11236	CSS0012068
Chr10	25700001	25900000	20	8.11167
Chr10	25720001	25920000	20	8.11167
Chr10	25740001	25940000	20	8.11167
Chr10	25760001	25960000	20	8.11167
Chr10	25780001	25980000	20	8.11167
Chr12	3180001	3380000	10	8.09624	CSS0011262,CSS0024340
Chr12	3200001	3400000	10	8.09624	CSS0011262,CSS0024340
Chr12	3220001	3420000	10	8.09624	CSS0011262,CSS0024340
Chr12	3240001	3440000	10	8.09624	CSS0011262,CSS0024340
Chr1	159080001	159280000	21	8.0767	CSS0038673,CSS0015103,CSS0020069
Chr1	159100001	159300000	21	8.0767	CSS0038673,CSS0015103,CSS0020069
Chr13	28440001	28640000	49	8.07521
Chr14	118780001	118980000	17	8.0749	CSS0030637
Chr14	118800001	119000000	17	8.0749	CSS0030637
[truncated: 3,682 more rows]

## Sheet: S5
Supplementary Table S5. The information of CSA-specific positive natural selection blocks was detected from genomic blocks (XP-CLR). The positive selection genes are in red fonts.
Chromosome	Start	Stop	Number of SNPs	XP-CLR values	Gene IDs
Chr9	5860001	6060000	18	31.3027	CSS0000232,CSS0013068,CSS0046459
Chr9	5880001	6080000	18	31.3027	CSS0000232,CSS0013068,CSS0046459
Chr9	5900001	6100000	18	31.3027	CSS0000232,CSS0013068,CSS0046459
Chr9	5920001	6120000	18	31.3027	CSS0000232,CSS0013068,CSS0046459
Chr9	5940001	6140000	18	31.3027	CSS0000232,CSS0013068,CSS0046459
Chr9	5960001	6160000	18	31.3027	CSS0000232,CSS0013068,CSS0046459
Chr6	6000001	6200000	12	22.4936	CSS0001297,CSS0044506,CSS0002081,CSS0033852,CSS0020539,CSS0008021,CSS0016779
Chr6	6020001	6220000	12	22.4936	CSS0001297,CSS0044506,CSS0002081,CSS0033852,CSS0020539,CSS0008021,CSS0016779
Chr6	6040001	6240000	12	22.4936	CSS0001297,CSS0044506,CSS0002081,CSS0033852,CSS0020539,CSS0008021,CSS0016779
Chr6	6060001	6260000	12	22.4936	CSS0001297,CSS0044506,CSS0002081,CSS0033852,CSS0020539,CSS0008021,CSS0016779
Chr6	6080001	6280000	12	22.4936	CSS0001297,CSS0044506,CSS0002081,CSS0033852,CSS0020539,CSS0008021,CSS0016779
Chr6	6100001	6300000	12	22.4936	CSS0001297,CSS0044506,CSS0002081,CSS0033852,CSS0020539,CSS0008021,CSS0016779
Chr3	142840001	143040000	15	21.8288	CSS0024507,CSS0024076,CSS0020681
Chr3	142860001	143060000	15	21.8288	CSS0024076,CSS0020681
Chr3	142880001	143080000	15	21.8288	CSS0024076,CSS0020681
Chr3	142900001	143100000	15	21.8288	CSS0024076,CSS0020681
Chr3	142920001	143120000	15	21.8288	CSS0024076,CSS0020681
Chr3	142940001	143140000	15	21.8288	CSS0024076,CSS0020681
Chr3	142960001	143160000	15	21.8288	CSS0024076,CSS0020681
Chr3	142980001	143180000	15	21.8288	CSS0024076,CSS0020681
Chr3	143000001	143200000	15	21.8288	CSS0024076,CSS0020681
Chr3	143020001	143220000	15	21.8288	CSS0020681
Chr4	167300001	167500000	10	19.2676	CSS0048765
Chr4	167320001	167520000	10	19.2676	CSS0048765
Chr4	167340001	167540000	10	19.2676	CSS0048765
Chr4	167360001	167560000	10	19.2676	CSS0048765
Chr4	167380001	167580000	10	19.2676	CSS0048765
Chr4	167400001	167600000	10	19.2676	CSS0048765
Chr4	167420001	167620000	10	19.2676	CSS0048765
Chr4	167440001	167640000	10	19.2676	CSS0048765
Chr4	167460001	167660000	10	19.2676	CSS0048765
Chr4	167480001	167680000	10	19.2676	CSS0048765
Chr13	13400001	13600000	15	19.1205	CSS0034713,CSS0037389
Chr15	2360001	2560000	34	17.2236	CSS0008124,CSS0020822,CSS0020938,CSS0019442,CSS0007147,CSS0028266,CSS0031355,CSS0022845
Chr10	14980001	15180000	18	16.9655	CSS0004690,CSS0014325,CSS0036353,CSS0029610,CSS0022624
Chr10	15000001	15200000	18	16.9655	CSS0014325,CSS0036353,CSS0029610,CSS0022624
Chr10	15020001	15220000	18	16.9655	CSS0014325,CSS0036353,CSS0029610,CSS0022624
Chr10	15040001	15240000	18	16.9655	CSS0036353,CSS0029610,CSS0022624,CSS0004274
Chr10	15060001	15260000	18	16.9655	CSS0036353,CSS0029610,CSS0022624,CSS0004274
Chr10	15080001	15280000	18	16.9655	CSS0036353,CSS0029610,CSS0022624,CSS0004274
Chr10	15100001	15300000	18	16.9655	CSS0036353,CSS0029610,CSS0022624,CSS0004274
Chr10	15120001	15320000	18	16.9655	CSS0036353,CSS0029610,CSS0022624,CSS0004274
Chr1	219100001	219300000	24	16.6798	CSS0048157,CSS0008457,CSS0014333,CSS0022026
Chr2	44460001	44660000	14	15.924	CSS0008566,CSS0008295,CSS0003821,CSS0030860,CSS0031169,CSS0004712
Chr2	44480001	44680000	14	15.924	CSS0008566,CSS0008295,CSS0003821,CSS0030860,CSS0031169,CSS0004712
Chr2	44500001	44700000	14	15.924	CSS0008566,CSS0008295,CSS0003821,CSS0030860,CSS0031169,CSS0004712,CSS0004705,CSS0025219
Chr2	44520001	44720000	14	15.924	CSS0008566,CSS0008295,CSS0003821,CSS0030860,CSS0031169,CSS0004712,CSS0004705,CSS0025219
Chr2	44540001	44740000	14	15.924	CSS0008566,CSS0008295,CSS0003821,CSS0030860,CSS0031169,CSS0004712,CSS0004705,CSS0025219
Chr2	44560001	44760000	14	15.924	CSS0008566,CSS0008295,CSS0003821,CSS0030860,CSS0031169,CSS0004712,CSS0004705,CSS0025219
Chr2	44580001	44780000	14	15.924	CSS0008566,CSS0008295,CSS0003821,CSS0030860,CSS0031169,CSS0004712,CSS0004705,CSS0025219
Chr2	44600001	44800000	14	15.924	CSS0008295,CSS0003821,CSS0030860,CSS0031169,CSS0004712,CSS0004705,CSS0025219
Chr5	58600001	58800000	16	15.7186	CSS0009149,CSS0044074,CSS0034442
Chr5	58620001	58820000	16	15.7186	CSS0009149,CSS0044074,CSS0034442
Chr5	58640001	58840000	16	15.7186	CSS0009149,CSS0044074,CSS0034442
Chr5	58660001	58860000	16	15.7186	CSS0009149,CSS0044074,CSS0034442
Chr5	58680001	58880000	16	15.7186	CSS0009149,CSS0044074,CSS0034442
Chr13	77760001	77960000	13	15.6859	CSS0047367,CSS0042330
Chr13	77780001	77980000	13	15.6859	CSS0047367,CSS0042330
Chr13	77800001	78000000	13	15.6859	CSS0047367,CSS0042330
Chr13	77820001	78020000	13	15.6859	CSS0047367,CSS0042330
Chr13	77840001	78040000	13	15.6859	CSS0047367,CSS0042330
Chr1	56160001	56360000	22	15.4645	CSS0040773,CSS0004894,CSS0027857
Chr1	56180001	56380000	22	15.4645	CSS0040773,CSS0004894,CSS0027857
Chr1	56200001	56400000	22	15.4645	CSS0040773,CSS0004894,CSS0027857
Chr1	56220001	56420000	22	15.4645	CSS0004894,CSS0027857
Chr1	56240001	56440000	22	15.4645	CSS0004894,CSS0027857
Chr1	56260001	56460000	22	15.4645	CSS0004894,CSS0027857
Chr1	56280001	56480000	22	15.4645	CSS0027857
Chr1	56300001	56500000	22	15.4645	CSS0027857
Chr1	56320001	56520000	22	15.4645	CSS0027857
Chr1	56340001	56540000	22	15.4645
Chr13	13360001	13560000	14	15.1697	CSS0034713
Chr13	13380001	13580000	14	15.1697	CSS0034713
Chr1	219120001	219320000	27	14.8271	CSS0048157,CSS0008457,CSS0014333,CSS0022026
Chr1	219140001	219340000	27	14.8271	CSS0048157,CSS0008457,CSS0014333,CSS0022026
Chr1	219160001	219360000	27	14.8271	CSS0048157,CSS0008457,CSS0014333,CSS0022026
Chr1	219180001	219380000	27	14.8271	CSS0048157,CSS0008457,CSS0014333,CSS0022026
Chr1	219200001	219400000	27	14.8271	CSS0048157,CSS0008457,CSS0014333,CSS0022026
Chr1	219220001	219420000	27	14.8271	CSS0048157,CSS0008457,CSS0014333,CSS0022026
Chr1	219240001	219440000	27	14.8271	CSS0008457,CSS0014333,CSS0022026
Chr9	34960001	35160000	11	14.5943	CSS0005381,CSS0007805
Chr9	34980001	35180000	11	14.5943	CSS0005381,CSS0007805
Chr9	35000001	35200000	11	14.5943	CSS0005381,CSS0007805
Chr9	35020001	35220000	11	14.5943	CSS0005381,CSS0007805
Chr9	35040001	35240000	11	14.5943	CSS0005381,CSS0007805
Chr9	35060001	35260000	11	14.5943	CSS0005381,CSS0007805
Chr9	35080001	35280000	11	14.5943	CSS0005381,CSS0007805
Chr9	35100001	35300000	11	14.5943	CSS0005381,CSS0007805
Chr9	35120001	35320000	11	14.5943	CSS0005381,CSS0007805
Chr1	202300001	202500000	20	13.6472	CSS0014184,CSS0020631,CSS0046712,CSS0015637,CSS0036143,CSS0034080,CSS0016710,CSS0044486
Chr1	202320001	202520000	20	13.6472	CSS0020631,CSS0046712,CSS0015637,CSS0036143,CSS0034080,CSS0016710,CSS0044486
Chr1	202340001	202540000	20	13.6472	CSS0020631,CSS0046712,CSS0015637,CSS0036143,CSS0034080,CSS0016710,CSS0044486
Chr1	202360001	202560000	20	13.6472	CSS0020631,CSS0046712,CSS0015637,CSS0036143,CSS0034080,CSS0016710,CSS0044486
Chr1	202380001	202580000	20	13.6472	CSS0046712,CSS0015637,CSS0036143,CSS0034080,CSS0016710,CSS0044486
Chr1	202400001	202600000	20	13.6472	CSS0015637,CSS0036143,CSS0034080,CSS0016710,CSS0044486
Chr1	202420001	202620000	20	13.6472	CSS0015637,CSS0036143,CSS0034080,CSS0016710,CSS0044486
Chr7	181860001	182060000	12	13.264	CSS0025258,CSS0033961,CSS0006309
Chr7	181880001	182080000	12	13.264	CSS0025258,CSS0033961,CSS0006309,CSS0043847,CSS0042820
Chr15	118100001	118300000	11	12.7152	CSS0001187,CSS0041168
Chr15	118120001	118320000	11	12.7152	CSS0001187,CSS0041168
Chr15	118140001	118340000	11	12.7152	CSS0001187,CSS0041168
Chr15	118160001	118360000	11	12.7152	CSS0001187,CSS0041168
Chr10	103520001	103720000	13	11.7576	CSS0001828
Chr10	103540001	103740000	13	11.7576	CSS0001828
Chr10	103560001	103760000	13	11.7576	CSS0001828
Chr10	103580001	103780000	13	11.7576	CSS0001828
Chr10	103600001	103800000	13	11.7576	CSS0001828
Chr10	103620001	103820000	13	11.7576	CSS0001828,CSS0035495
Chr10	103640001	103840000	13	11.7576	CSS0001828,CSS0035495
Chr10	103660001	103860000	13	11.7576	CSS0001828,CSS0035495
Chr10	103680001	103880000	13	11.7576	CSS0001828,CSS0035495
Chr10	103700001	103900000	13	11.7576	CSS0001828,CSS0035495
Chr15	2300001	2500000	35	11.3391	CSS0043564,CSS0020400,CSS0028180,CSS0008124,CSS0020822,CSS0020938,CSS0019442,CSS0007147
Chr15	2320001	2520000	35	11.3391	CSS0043564,CSS0020400,CSS0028180,CSS0008124,CSS0020822,CSS0020938,CSS0019442,CSS0007147
Chr15	2340001	2540000	35	11.3391	CSS0028180,CSS0008124,CSS0020822,CSS0020938,CSS0019442,CSS0007147,CSS0028266
Chr11	89180001	89380000	19	11.0415	CSS0009352,CSS0010502,CSS0046589,CSS0011315,CSS0002873
Chr11	89200001	89400000	19	11.0415	CSS0009352,CSS0010502,CSS0046589,CSS0011315,CSS0002873
Chr11	89220001	89420000	19	11.0415	CSS0009352,CSS0010502,CSS0046589,CSS0011315,CSS0002873
Chr8	4240001	4440000	12	10.7634	CSS0046522
Chr8	4260001	4460000	12	10.7634	CSS0046522
Chr8	4280001	4480000	12	10.7634	CSS0046522
Chr8	4300001	4500000	12	10.7634	CSS0046522
Chr8	4320001	4520000	12	10.7634	CSS0046522
Chr3	107500001	107700000	19	10.6909	CSS0046895,CSS0035182
Chr3	107520001	107720000	19	10.6909	CSS0046895,CSS0035182
Chr3	107540001	107740000	19	10.6909	CSS0046895,CSS0035182
Chr3	107560001	107760000	19	10.6909	CSS0046895,CSS0035182
Chr3	107580001	107780000	19	10.6909	CSS0046895,CSS0035182
Chr3	107600001	107800000	19	10.6909	CSS0046895,CSS0035182
Chr3	107620001	107820000	19	10.6909	CSS0046895,CSS0035182
Chr3	107640001	107840000	19	10.6909	CSS0046895,CSS0035182
Chr3	107660001	107860000	19	10.6909	CSS0046895,CSS0035182
Chr1	192580001	192780000	22	10.6863	CSS0005246,CSS0020980,CSS0046781,CSS0048804,CSS0018945
Chr1	192600001	192800000	22	10.6863	CSS0005246,CSS0020980,CSS0046781,CSS0048804,CSS0018945
Chr1	192620001	192820000	22	10.6863	CSS0005246,CSS0020980,CSS0046781,CSS0048804,CSS0018945
Chr1	192640001	192840000	22	10.6863	CSS0005246,CSS0020980,CSS0046781,CSS0048804,CSS0018945
Chr7	19020001	19220000	15	10.6183	CSS0030308
Chr9	67700001	67900000	12	10.0402	CSS0044801,CSS0042174,CSS0005201
Chr9	67720001	67920000	12	10.0402	CSS0044801,CSS0042174,CSS0005201
Chr9	67740001	67940000	12	10.0402	CSS0042174,CSS0005201,CSS0014299
Chr9	67760001	67960000	12	10.0402	CSS0042174,CSS0005201,CSS0014299,CSS0036844
Chr2	39220001	39420000	11	9.9317	CSS0006335,CSS0024550,CSS0045222,CSS0026151,CSS0046858,CSS0038858,CSS0013567
Chr11	75500001	75700000	11	9.87679	CSS0048809,CSS0005992,CSS0012262,CSS0034718
Chr11	75520001	75720000	11	9.87679	CSS0005992,CSS0012262,CSS0034718
Chr11	75540001	75740000	11	9.87679	CSS0005992,CSS0012262,CSS0034718
Chr11	75080001	75280000	12	9.52647	CSS0022965,CSS0016571
Chr11	75100001	75300000	12	9.52647	CSS0022965,CSS0016571
Chr11	75120001	75320000	12	9.52647	CSS0022965,CSS0016571
Chr11	75140001	75340000	12	9.52647	CSS0022965,CSS0016571
Chr11	75160001	75360000	12	9.52647	CSS0016571
Chr11	75180001	75380000	12	9.52647	CSS0016571,CSS0028467
Chr11	75200001	75400000	12	9.52647	CSS0016571,CSS0028467
Chr14	18560001	18760000	10	9.40057	CSS0000910
Chr8	130560001	130760000	11	9.37522	CSS0005494,CSS0017392
Chr8	130580001	130780000	11	9.37522	CSS0005494,CSS0017392
Chr8	130600001	130800000	11	9.37522	CSS0005494,CSS0017392,CSS0001598
Chr8	130620001	130820000	11	9.37522	CSS0005494,CSS0017392,CSS0001598
Chr8	130640001	130840000	11	9.37522	CSS0005494,CSS0017392,CSS0001598
Chr8	130660001	130860000	11	9.37522	CSS0005494,CSS0017392,CSS0001598
Chr11	111440001	111640000	36	9.32782	CSS0048805,CSS0007558,CSS0003891,CSS0022343
Chr11	111460001	111660000	36	9.32782	CSS0007558,CSS0003891,CSS0022343
Chr11	111480001	111680000	36	9.32782	CSS0007558,CSS0003891,CSS0022343,CSS0028218
Chr1	147880001	148080000	12	9.23058	CSS0034809
Chr1	147900001	148100000	12	9.23058	CSS0034809
Chr1	147920001	148120000	12	9.23058	CSS0034809
Chr1	147940001	148140000	12	9.23058	CSS0034809
Chr1	147960001	148160000	12	9.23058	CSS0034809,CSS0009750
Chr1	147980001	148180000	12	9.23058	CSS0034809,CSS0009750,CSS0050365
Chr9	4460001	4660000	17	9.13746	CSS0026955,CSS0021449,CSS0034961,CSS0031372,CSS0045664,CSS0048431
Chr9	4480001	4680000	17	9.13746	CSS0026955,CSS0021449,CSS0034961,CSS0031372,CSS0045664,CSS0048431
Chr9	4500001	4700000	17	9.13746	CSS0026955,CSS0021449,CSS0034961,CSS0031372,CSS0045664,CSS0048431
Chr9	4520001	4720000	17	9.13746	CSS0026955,CSS0021449,CSS0034961,CSS0031372,CSS0045664,CSS0048431
Chr9	4540001	4740000	17	9.13746	CSS0026955,CSS0021449,CSS0034961,CSS0031372,CSS0045664,CSS0048431
Chr15	2260001	2460000	33	8.91191	CSS0043564,CSS0020400,CSS0028180,CSS0008124,CSS0020822,CSS0020938,CSS0019442
Chr15	2280001	2480000	33	8.91191	CSS0043564,CSS0020400,CSS0028180,CSS0008124,CSS0020822,CSS0020938,CSS0019442
Chr7	40800001	41000000	13	8.77813	CSS0017530,CSS0046207
Chr7	40820001	41020000	13	8.77813	CSS0017530,CSS0046207
Chr2	44620001	44820000	13	8.75294	CSS0030860,CSS0031169,CSS0004712,CSS0004705,CSS0025219,CSS0028724
Chr5	162540001	162740000	21	8.61409	CSS0034990,CSS0003058,CSS0018451,CSS0033922,CSS0028241
Chr5	162560001	162760000	21	8.61409	CSS0034990,CSS0003058,CSS0018451,CSS0033922,CSS0028241
Chr5	162580001	162780000	21	8.61409	CSS0034990,CSS0003058,CSS0018451,CSS0033922,CSS0028241
Chr5	162600001	162800000	21	8.61409	CSS0034990,CSS0003058,CSS0018451,CSS0033922,CSS0028241
Chr5	162620001	162820000	21	8.61409	CSS0034990,CSS0003058,CSS0018451,CSS0033922,CSS0028241
Chr5	162640001	162840000	21	8.61409	CSS0034990,CSS0003058,CSS0018451,CSS0033922,CSS0028241
Chr5	162660001	162860000	21	8.61409	CSS0003058,CSS0018451,CSS0033922,CSS0028241
Chr9	6480001	6680000	10	8.58604	CSS0010895,CSS0031202,CSS0028282
Chr7	184680001	184880000	15	8.49464	CSS0016806,CSS0008098,CSS0011113,CSS0031072,CSS0028493
Chr7	184700001	184900000	15	8.49464	CSS0016806,CSS0008098,CSS0011113,CSS0031072,CSS0028493
Chr5	162500001	162700000	20	8.45509	CSS0034990,CSS0003058,CSS0018451
Chr5	162520001	162720000	20	8.45509	CSS0034990,CSS0003058,CSS0018451
Chr11	100500001	100700000	16	8.37033	CSS0034092
Chr11	69140001	69340000	20	8.35243	CSS0032141
Chr11	69160001	69360000	20	8.35243	CSS0032141,CSS0017433
Chr11	69180001	69380000	20	8.35243	CSS0032141,CSS0017433
Chr11	69200001	69400000	20	8.35243	CSS0032141,CSS0017433
Chr11	69220001	69420000	20	8.35243	CSS0032141,CSS0017433
Chr11	69240001	69440000	20	8.35243	CSS0032141,CSS0017433
Chr11	69260001	69460000	20	8.35243	CSS0032141,CSS0017433
Chr11	69280001	69480000	20	8.35243	CSS0032141,CSS0017433
Chr11	69300001	69500000	20	8.35243	CSS0032141,CSS0017433
Chr11	69320001	69520000	20	8.35243	CSS0032141,CSS0017433
Chr4	173600001	173800000	13	8.23895	CSS0018068,CSS0046032,CSS0043397,CSS0013794,CSS0030719,CSS0022901
Chr9	94880001	95080000	13	8.00165	CSS0011852,CSS0003047,CSS0016802,CSS0043684
Chr9	94900001	95100000	13	8.00165	CSS0011852,CSS0003047,CSS0016802,CSS0043684
Chr9	94920001	95120000	13	8.00165	CSS0011852,CSS0003047,CSS0016802,CSS0043684
Chr9	94940001	95140000	13	8.00165	CSS0011852,CSS0003047,CSS0016802,CSS0043684
Chr9	94960001	95160000	13	8.00165	CSS0011852,CSS0003047,CSS0016802,CSS0043684
Chr9	94980001	95180000	13	8.00165	CSS0003047,CSS0016802,CSS0043684
Chr13	36300001	36500000	10	7.97054
Chr13	36320001	36520000	10	7.97054
Chr13	36340001	36540000	10	7.97054
Chr7	156140001	156340000	10	7.92059	CSS0025165,CSS0007049
Chr7	156160001	156360000	10	7.92059	CSS0025165,CSS0007049,CSS0042469
Chr7	156180001	156380000	10	7.92059	CSS0025165,CSS0007049,CSS0042469
Chr7	156200001	156400000	10	7.92059	CSS0025165,CSS0007049,CSS0042469
Chr7	156220001	156420000	10	7.92059	CSS0025165,CSS0007049,CSS0042469
Chr7	156240001	156440000	10	7.92059	CSS0025165,CSS0007049,CSS0042469
Chr7	156260001	156460000	10	7.92059	CSS0025165,CSS0007049,CSS0042469
Chr7	156280001	156480000	10	7.92059	CSS0025165,CSS0007049,CSS0042469
Chr3	2720001	2920000	10	7.84829	CSS0022920,CSS0028471,CSS0033963,CSS0020496,CSS0032873
Chr3	2740001	2940000	10	7.84829	CSS0028471,CSS0033963,CSS0020496,CSS0032873,CSS0031962
Chr3	2760001	2960000	10	7.84829	CSS0028471,CSS0033963,CSS0020496,CSS0032873,CSS0031962,CSS0035780
Chr3	2780001	2980000	10	7.84829	CSS0033963,CSS0020496,CSS0032873,CSS0031962,CSS0035780
Chr3	2800001	3000000	10	7.84829	CSS0033963,CSS0020496,CSS0032873,CSS0031962,CSS0035780
Chr3	2820001	3020000	10	7.84829	CSS0033963,CSS0020496,CSS0032873,CSS0031962,CSS0035780
Chr3	2840001	3040000	10	7.84829	CSS0033963,CSS0020496,CSS0032873,CSS0031962,CSS0035780
Chr3	2860001	3060000	10	7.84829	CSS0020496,CSS0032873,CSS0031962,CSS0035780
Chr3	2880001	3080000	10	7.84829	CSS0020496,CSS0032873,CSS0031962,CSS0035780,CSS0007354,CSS0040328
Chr11	94340001	94540000	15	7.80193	CSS0020898,CSS0010506,CSS0023044,CSS0001241,CSS0018318,CSS0042953
Chr5	192880001	193080000	11	7.73451	CSS0044499,CSS0047609,CSS0044517,CSS0032476
Chr5	192900001	193100000	11	7.73451	CSS0044499,CSS0047609,CSS0044517,CSS0032476
Chr5	192920001	193120000	11	7.73451	CSS0044517,CSS0032476
Chr5	192940001	193140000	11	7.73451	CSS0044517,CSS0032476
Chr5	192960001	193160000	11	7.73451	CSS0044517,CSS0032476
Chr5	192980001	193180000	11	7.73451	CSS0044517,CSS0032476
Chr5	193000001	193200000	11	7.73451	CSS0044517,CSS0032476
Chr5	193020001	193220000	11	7.73451	CSS0032476
Chr5	193040001	193240000	11	7.73451	CSS0032476
Chr5	193060001	193260000	11	7.73451	CSS0032476
Chr14	59760001	59960000	10	7.65932	CSS0026531,CSS0021900
Chr14	59780001	59980000	10	7.65932	CSS0026531,CSS0021900
Chr14	59800001	60000000	10	7.65932	CSS0026531,CSS0021900,CSS0042206
Chr14	59820001	60020000	10	7.65932	CSS0021900,CSS0042206
Chr14	59840001	60040000	10	7.65932	CSS0021900,CSS0042206
Chr14	59860001	60060000	10	7.65932	CSS0021900,CSS0042206
Chr14	59880001	60080000	10	7.65932	CSS0021900,CSS0042206
Chr11	89100001	89300000	18	7.49266	CSS0009352,CSS0010502,CSS0046589
Chr11	89120001	89320000	18	7.49266	CSS0009352,CSS0010502,CSS0046589
Chr11	89140001	89340000	18	7.49266	CSS0009352,CSS0010502,CSS0046589
Chr11	89160001	89360000	18	7.49266	CSS0009352,CSS0010502,CSS0046589
Chr9	56260001	56460000	19	7.16913	CSS0045279,CSS0026087,CSS0013393,CSS0049152,CSS0006144
Chr9	56280001	56480000	19	7.16913	CSS0045279,CSS0026087,CSS0013393,CSS0049152,CSS0006144
Chr9	56300001	56500000	19	7.16913	CSS0045279,CSS0026087,CSS0013393,CSS0049152,CSS0006144
Chr9	56320001	56520000	19	7.16913	CSS0045279,CSS0026087,CSS0013393,CSS0049152,CSS0006144
Chr9	56340001	56540000	19	7.16913	CSS0045279,CSS0026087,CSS0013393,CSS0049152,CSS0006144
Chr9	56360001	56560000	19	7.16913	CSS0045279,CSS0026087,CSS0013393,CSS0049152,CSS0006144
Chr11	10820001	11020000	14	7.13694	CSS0012986
Chr6	69380001	69580000	29	7.00927	CSS0004444,CSS0020687,CSS0023168,CSS0022622,CSS0041428
Chr9	62340001	62540000	17	7.00759	CSS0024134,CSS0024451
Chr9	62360001	62560000	17	7.00759	CSS0024134,CSS0024451
Chr9	62380001	62580000	17	7.00759	CSS0024134,CSS0024451
Chr9	62400001	62600000	17	7.00759	CSS0024451
Chr1	118840001	119040000	17	7.00243	CSS0038936,CSS0029852,CSS0044416
Chr1	118860001	119060000	17	7.00243	CSS0038936,CSS0029852,CSS0044416
Chr14	17120001	17320000	17	6.75829	CSS0041765,CSS0020976,CSS0042874,CSS0006196,CSS0040195
Chr14	17140001	17340000	17	6.75829	CSS0041765,CSS0020976,CSS0042874,CSS0006196,CSS0040195
Chr14	17160001	17360000	17	6.75829	CSS0041765,CSS0020976,CSS0042874,CSS0006196,CSS0040195
Chr14	17180001	17380000	17	6.75829	CSS0041765,CSS0020976,CSS0042874,CSS0006196,CSS0040195
Chr4	20280001	20480000	16	6.65899	CSS0018951,CSS0010742
Chr4	20300001	20500000	16	6.65899	CSS0018951,CSS0010742,CSS0029319,CSS0009562
Chr4	20320001	20520000	16	6.65899	CSS0018951,CSS0010742,CSS0029319,CSS0009562
Chr4	20340001	20540000	16	6.65899	CSS0018951,CSS0010742,CSS0029319,CSS0009562
Chr4	20360001	20560000	16	6.65899	CSS0018951,CSS0010742,CSS0029319,CSS0009562,CSS0025593
Chr11	75220001	75420000	10	6.62364	CSS0016571,CSS0028467
Chr14	58420001	58620000	20	6.59638	CSS0029032,CSS0046375,CSS0034988
Chr14	58440001	58640000	20	6.59638	CSS0029032,CSS0046375,CSS0034988
Chr9	71920001	72120000	16	6.35784
Chr9	71940001	72140000	16	6.35784
Chr9	71960001	72160000	16	6.35784
Chr9	71980001	72180000	16	6.35784
Chr9	72000001	72200000	16	6.35784
Chr9	72020001	72220000	16	6.35784
Chr9	72040001	72240000	16	6.35784	CSS0037868
Chr9	72060001	72260000	16	6.35784	CSS0037868
Chr9	72080001	72280000	16	6.35784	CSS0037868
Chr9	72100001	72300000	16	6.35784	CSS0037868
Chr9	22500001	22700000	18	6.32953	CSS0019378,CSS0020553
Chr4	62100001	62300000	22	6.28309	CSS0040792
Chr4	62120001	62320000	22	6.28309	CSS0040792
Chr4	62140001	62340000	22	6.28309	CSS0040792
Chr4	62160001	62360000	22	6.28309	CSS0040792
Chr4	62180001	62380000	22	6.28309	CSS0040792
Chr4	62200001	62400000	22	6.28309	CSS0040792
Chr4	62220001	62420000	22	6.28309	CSS0040792
Chr4	62240001	62440000	22	6.28309	CSS0040792
Chr4	62260001	62460000	22	6.28309	CSS0040792
Chr4	62280001	62480000	22	6.28309	CSS0040792
Chr5	9840001	10040000	10	6.21419	CSS0002120,CSS0037752
Chr5	9860001	10060000	10	6.21419	CSS0002120,CSS0037752
Chr1	202440001	202640000	19	6.16147	CSS0036143,CSS0034080,CSS0016710,CSS0044486
Chr12	35220001	35420000	11	6.11634	CSS0014868
Chr12	35240001	35440000	11	6.11634	CSS0014868
Chr12	35260001	35460000	11	6.11634	CSS0014868
Chr12	35280001	35480000	11	6.11634	CSS0014868
Chr12	35300001	35500000	11	6.11634	CSS0014868
Chr12	35320001	35520000	11	6.11634	CSS0014868
Chr12	35340001	35540000	11	6.11634	CSS0014868
Chr12	35360001	35560000	11	6.11634	CSS0014868
Chr11	109060001	109260000	15	6.00418	CSS0038692,CSS0011124
Chr11	109080001	109280000	15	6.00418	CSS0038692,CSS0011124
Chr11	109100001	109300000	15	6.00418	CSS0038692,CSS0011124
Chr6	8740001	8940000	11	6.00077	CSS0009346,CSS0031769,CSS0016433,CSS0036067
Chr6	8760001	8960000	11	6.00077	CSS0016433,CSS0036067
Chr6	8780001	8980000	11	6.00077	CSS0016433,CSS0036067
Chr15	117140001	117340000	19	5.99507	CSS0046956,CSS0029855
Chr5	9700001	9900000	38	5.95383	CSS0034444,CSS0011372,CSS0029600,CSS0002120,CSS0037752
Chr5	9720001	9920000	38	5.95383	CSS0034444,CSS0011372,CSS0029600,CSS0002120,CSS0037752
Chr5	9740001	9940000	38	5.95383	CSS0034444,CSS0011372,CSS0029600,CSS0002120,CSS0037752
Chr8	5080001	5280000	13	5.94706	CSS0000759,CSS0017522
Chr8	5100001	5300000	13	5.94706	CSS0000759,CSS0017522
Chr8	5120001	5320000	13	5.94706	CSS0000759,CSS0017522
Chr1	217660001	217860000	12	5.87235	CSS0019571
Chr1	217680001	217880000	12	5.87235	CSS0019571
Chr1	217700001	217900000	12	5.87235	CSS0019571
Chr1	217720001	217920000	12	5.87235	CSS0019571
Chr1	217740001	217940000	12	5.87235	CSS0019571
Chr5	163680001	163880000	19	5.84927	CSS0046882
Chr5	163700001	163900000	19	5.84927	CSS0046882
Chr5	163720001	163920000	19	5.84927	CSS0046882
Chr5	163740001	163940000	19	5.84927	CSS0046882
Chr5	163760001	163960000	19	5.84927	CSS0046882
Chr5	163780001	163980000	19	5.84927	CSS0046882
Chr5	163800001	164000000	19	5.84927	CSS0046882
Chr11	111400001	111600000	35	5.66346	CSS0048805,CSS0007558,CSS0003891
Chr11	111420001	111620000	35	5.66346	CSS0048805,CSS0007558,CSS0003891
Chr3	107680001	107880000	13	5.60575	CSS0035182
Chr4	7020001	7220000	13	5.49878	CSS0026950,CSS0010771,CSS0038105
Chr4	7040001	7240000	13	5.49878	CSS0026950,CSS0010771,CSS0038105
Chr4	7060001	7260000	13	5.49878	CSS0026950,CSS0010771,CSS0038105
Chr4	7080001	7280000	13	5.49878	CSS0026950,CSS0010771,CSS0038105
Chr4	7100001	7300000	13	5.49878	CSS0010771,CSS0038105
Chr4	7120001	7320000	13	5.49878	CSS0010771,CSS0038105
Chr4	7140001	7340000	13	5.49878	CSS0010771,CSS0038105
Chr4	7160001	7360000	13	5.49878	CSS0038105
Chr13	108520001	108720000	17	5.45674	CSS0042594,CSS0028311
Chr9	22520001	22720000	19	5.42671	CSS0019378,CSS0020553,CSS0026181
Chr7	110680001	110880000	14	5.41465	CSS0039635,CSS0048123,CSS0042102
Chr7	110700001	110900000	14	5.41465	CSS0039635,CSS0048123,CSS0042102
Chr7	110720001	110920000	14	5.41465	CSS0039635,CSS0048123,CSS0042102
Chr7	110740001	110940000	14	5.41465	CSS0039635,CSS0048123,CSS0042102
Chr7	110760001	110960000	14	5.41465	CSS0039635,CSS0048123,CSS0042102
Chr7	110780001	110980000	14	5.41465	CSS0039635,CSS0048123,CSS0042102
Chr14	75460001	75660000	10	5.37921	CSS0009441,CSS0023592,CSS0023607
Chr4	40740001	40940000	15	5.36398	CSS0025674,CSS0026250,CSS0039159
Chr15	15740001	15940000	18	5.28428	CSS0001379,CSS0021774,CSS0009358,CSS0041966,CSS0018154,CSS0004778,CSS0018130
Chr6	94880001	95080000	21	5.18711	CSS0039842
Chr6	94900001	95100000	21	5.18711	CSS0039842
Chr6	94920001	95120000	21	5.18711	CSS0039842
Chr6	94940001	95140000	21	5.18711	CSS0039842
Chr4	42840001	43040000	18	5.17498	CSS0041375,CSS0041601
Chr4	42860001	43060000	18	5.17498	CSS0041375,CSS0041601
Chr4	42880001	43080000	18	5.17498	CSS0041375,CSS0041601
Chr4	42900001	43100000	18	5.17498	CSS0041375,CSS0041601
Chr4	42920001	43120000	18	5.17498	CSS0041375,CSS0041601
Chr4	42940001	43140000	18	5.17498	CSS0041375,CSS0041601
Chr4	42960001	43160000	18	5.17498	CSS0041375,CSS0041601
Chr4	42980001	43180000	18	5.17498	CSS0041375,CSS0041601
Chr4	43000001	43200000	18	5.17498	CSS0041375,CSS0041601
Chr6	160920001	161120000	34	5.17402	CSS0035551,CSS0043867
Chr7	94860001	95060000	15	5.11206	CSS0005536
Chr12	135480001	135680000	11	5.09099	CSS0033108,CSS0039928
Chr12	135500001	135700000	11	5.09099	CSS0033108,CSS0039928
Chr9	6420001	6620000	12	5.04456	CSS0044459,CSS0013365,CSS0010895,CSS0031202,CSS0028282
Chr9	6440001	6640000	12	5.04456	CSS0044459,CSS0013365,CSS0010895,CSS0031202,CSS0028282
Chr9	6460001	6660000	12	5.04456	CSS0044459,CSS0013365,CSS0010895,CSS0031202,CSS0028282
Chr4	128820001	129020000	17	4.91298	CSS0045591,CSS0033860,CSS0016607
Chr4	128840001	129040000	17	4.91298	CSS0045591,CSS0033860,CSS0016607
Chr4	128860001	129060000	17	4.91298	CSS0045591,CSS0033860,CSS0016607
Chr4	128880001	129080000	17	4.91298	CSS0045591,CSS0033860,CSS0016607
Chr4	128900001	129100000	17	4.91298	CSS0045591,CSS0033860,CSS0016607
Chr4	128920001	129120000	17	4.91298	CSS0045591,CSS0033860,CSS0016607
Chr4	128940001	129140000	17	4.91298	CSS0045591,CSS0033860,CSS0016607
Chr1	211700001	211900000	15	4.81838	CSS0049777
Chr1	211720001	211920000	15	4.81838	CSS0049777
Chr1	211740001	211940000	15	4.81838	CSS0049777
Chr1	211760001	211960000	15	4.81838	CSS0049777
Chr1	211780001	211980000	15	4.81838	CSS0049777
Chr1	211800001	212000000	15	4.81838	CSS0049777
Chr1	211820001	212020000	15	4.81838	CSS0049777
Chr14	75280001	75480000	10	4.80881	CSS0007101,CSS0009441,CSS0023592
Chr1	190940001	191140000	14	4.69818	CSS0024021,CSS0024485
Chr1	190960001	191160000	14	4.69818	CSS0024021,CSS0024485
Chr1	190980001	191180000	14	4.69818	CSS0024021,CSS0024485
Chr13	120440001	120640000	15	4.63193	CSS0030122,CSS0046704,CSS0012216
Chr14	35060001	35260000	24	4.54245	CSS0001994,CSS0004207,CSS0009084,CSS0033084,CSS0032979,CSS0028370
Chr3	137780001	137980000	11	4.38362
Chr3	137800001	138000000	11	4.38362
Chr3	137820001	138020000	11	4.38362
Chr3	137840001	138040000	11	4.38362	CSS0000445
Chr3	137860001	138060000	11	4.38362	CSS0000445
Chr3	137880001	138080000	11	4.38362	CSS0000445
Chr4	156340001	156540000	16	4.34218	CSS0048017
Chr4	156360001	156560000	16	4.34218	CSS0048017
Chr4	156380001	156580000	16	4.34218	CSS0048017,CSS0014232
Chr4	156400001	156600000	16	4.34218	CSS0048017,CSS0014232
Chr4	156420001	156620000	16	4.34218	CSS0048017,CSS0014232,CSS0047004
Chr7	72920001	73120000	10	4.33706	CSS0030732,CSS0046412,CSS0019206,CSS0002276,CSS0002176,CSS0010526
Chr7	72940001	73140000	10	4.33706	CSS0030732,CSS0046412,CSS0019206,CSS0002276,CSS0002176,CSS0010526
Chr7	72960001	73160000	10	4.33706	CSS0046412,CSS0019206,CSS0002276,CSS0002176,CSS0010526,CSS0010092,CSS0043347
Chr7	72980001	73180000	10	4.33706	CSS0019206,CSS0002276,CSS0002176,CSS0010526,CSS0010092,CSS0043347
Chr15	34520001	34720000	17	4.32253	CSS0049276,CSS0017048
Chr15	34540001	34740000	17	4.32253	CSS0049276,CSS0017048
Chr15	34560001	34760000	17	4.32253	CSS0049276,CSS0017048
Chr15	34580001	34780000	17	4.32253	CSS0049276,CSS0017048
Chr15	34600001	34800000	17	4.32253	CSS0017048
Chr1	192560001	192760000	21	4.30245	CSS0005246,CSS0020980,CSS0046781,CSS0048804
Chr14	35820001	36020000	24	4.20856	CSS0023599,CSS0013278,CSS0018434
Chr14	35840001	36040000	24	4.20856	CSS0023599,CSS0013278,CSS0018434
Chr14	35860001	36060000	24	4.20856	CSS0023599,CSS0013278,CSS0018434
Chr14	35880001	36080000	24	4.20856	CSS0023599,CSS0013278,CSS0018434
Chr14	35900001	36100000	24	4.20856	CSS0023599,CSS0013278,CSS0018434
Chr14	35920001	36120000	24	4.20856	CSS0023599,CSS0013278,CSS0018434
Chr14	35940001	36140000	24	4.20856	CSS0023599,CSS0013278,CSS0018434
Chr14	35960001	36160000	24	4.20856	CSS0023599,CSS0013278,CSS0018434
Chr2	33640001	33840000	10	4.19406	CSS0008472,CSS0021639,CSS0020579,CSS0005072
Chr2	203020001	203220000	14	4.16122	CSS0023731,CSS0028227,CSS0020932,CSS0012280
Chr2	203040001	203240000	14	4.16122	CSS0023731,CSS0028227,CSS0020932,CSS0012280
Chr2	203060001	203260000	14	4.16122	CSS0023731,CSS0028227,CSS0020932,CSS0012280
Chr2	203080001	203280000	14	4.16122	CSS0023731,CSS0028227,CSS0020932,CSS0012280
Chr2	203100001	203300000	14	4.16122	CSS0023731,CSS0028227,CSS0020932,CSS0012280,CSS0040415
Chr2	203120001	203320000	14	4.16122	CSS0023731,CSS0028227,CSS0020932,CSS0012280,CSS0040415
Chr9	90520001	90720000	31	4.13196	CSS0037453,CSS0031725
Chr1	29500001	29700000	10	4.08127	CSS0007857,CSS0020373,CSS0043084
Chr1	29520001	29720000	10	4.08127	CSS0007857,CSS0020373,CSS0043084
Chr1	29540001	29740000	10	4.08127	CSS0007857,CSS0020373,CSS0043084,CSS0045683
Chr6	52380001	52580000	16	3.94877	CSS0015641,CSS0030991,CSS0046369
Chr6	52400001	52600000	16	3.94877	CSS0015641,CSS0030991,CSS0046369
Chr6	52420001	52620000	16	3.94877	CSS0015641,CSS0030991,CSS0046369
Chr6	52440001	52640000	16	3.94877	CSS0015641,CSS0030991,CSS0046369
Chr6	52460001	52660000	16	3.94877	CSS0015641,CSS0030991,CSS0046369
Chr6	52480001	52680000	16	3.94877	CSS0015641,CSS0030991,CSS0046369
Chr6	52500001	52700000	16	3.94877	CSS0015641,CSS0030991,CSS0046369
Chr6	52520001	52720000	16	3.94877	CSS0015641,CSS0030991,CSS0046369
Chr15	37380001	37580000	14	3.92866	CSS0032429,CSS0027003,CSS0032300,CSS0031277,CSS0002783,CSS0006561
Chr15	37400001	37600000	14	3.92866	CSS0032429,CSS0027003,CSS0032300,CSS0031277,CSS0002783,CSS0006561
Chr3	42100001	42300000	36	3.84206	CSS0018073,CSS0001377,CSS0018654,CSS0000837,CSS0018767
Chr4	105560001	105760000	11	3.78514	CSS0049808,CSS0047307,CSS0031176
Chr4	105580001	105780000	11	3.78514	CSS0049808,CSS0047307,CSS0031176
Chr4	105600001	105800000	11	3.78514	CSS0049808,CSS0047307,CSS0031176
Chr4	105620001	105820000	11	3.78514	CSS0049808,CSS0047307,CSS0031176
Chr4	105640001	105840000	11	3.78514	CSS0049808,CSS0047307,CSS0031176
Chr4	105660001	105860000	11	3.78514	CSS0049808,CSS0047307,CSS0031176
Chr4	105680001	105880000	11	3.78514	CSS0047307,CSS0031176
Chr4	105700001	105900000	11	3.78514	CSS0047307,CSS0031176
Chr4	105720001	105920000	11	3.78514	CSS0047307,CSS0031176
Chr4	105740001	105940000	11	3.78514	CSS0031176
Chr12	133880001	134080000	11	3.75495	CSS0012994,CSS0007503,CSS0022516,CSS0045630
Chr12	133900001	134100000	11	3.75495	CSS0012994,CSS0007503,CSS0022516,CSS0045630
Chr12	133920001	134120000	11	3.75495	CSS0012994,CSS0007503,CSS0022516,CSS0045630
Chr12	133940001	134140000	11	3.75495	CSS0012994,CSS0007503,CSS0022516,CSS0045630
Chr13	108500001	108700000	16	3.71065	CSS0042594,CSS0028311
Chr13	120340001	120540000	16	3.70284	CSS0017167,CSS0030122,CSS0046704,CSS0012216
Chr13	120360001	120560000	16	3.70284	CSS0017167,CSS0030122,CSS0046704,CSS0012216
Chr13	120380001	120580000	16	3.70284	CSS0017167,CSS0030122,CSS0046704,CSS0012216
Chr13	120400001	120600000	16	3.70284	CSS0017167,CSS0030122,CSS0046704,CSS0012216
Chr13	120420001	120620000	16	3.70284	CSS0017167,CSS0030122,CSS0046704,CSS0012216
Chr15	15660001	15860000	12	3.68548	CSS0001379,CSS0021774,CSS0009358
Chr15	115440001	115640000	11	3.68071	CSS0009831
Chr15	115460001	115660000	11	3.68071	CSS0009831
Chr6	145680001	145880000	17	3.59862	CSS0020669,CSS0021969
Chr6	145700001	145900000	17	3.59862	CSS0020669,CSS0021969
Chr6	145720001	145920000	17	3.59862	CSS0020669,CSS0021969
Chr6	145740001	145940000	17	3.59862	CSS0020669,CSS0021969
Chr6	145760001	145960000	17	3.59862	CSS0020669,CSS0021969
Chr6	145780001	145980000	17	3.59862	CSS0020669,CSS0021969
Chr6	145800001	146000000	17	3.59862	CSS0020669,CSS0021969
Chr6	145820001	146020000	17	3.59862	CSS0020669,CSS0021969
Chr6	145840001	146040000	17	3.59862	CSS0020669,CSS0021969
Chr6	145860001	146060000	17	3.59862	CSS0020669,CSS0021969
Chr4	76000001	76200000	11	3.59019	CSS0002580,CSS0035021
Chr4	76020001	76220000	11	3.59019	CSS0002580,CSS0035021
Chr4	76040001	76240000	11	3.59019	CSS0002580,CSS0035021
Chr4	76060001	76260000	11	3.59019	CSS0002580,CSS0035021
Chr4	76080001	76280000	11	3.59019	CSS0002580,CSS0035021
Chr4	76100001	76300000	11	3.59019	CSS0002580,CSS0035021
Chr4	76120001	76320000	11	3.59019	CSS0002580,CSS0035021
Chr4	76140001	76340000	11	3.59019	CSS0002580,CSS0035021
Chr7	140580001	140780000	12	3.53969	CSS0019944
Chr7	140600001	140800000	12	3.53969	CSS0019944
Chr7	140620001	140820000	12	3.53969	CSS0019944
Chr7	140640001	140840000	12	3.53969	CSS0019944
Chr7	140660001	140860000	12	3.53969	CSS0019944
Chr7	140680001	140880000	12	3.53969	CSS0019944
Chr7	140700001	140900000	12	3.53969	CSS0019944
Chr6	69400001	69600000	28	3.53192	CSS0023168,CSS0022622,CSS0041428
Chr6	69420001	69620000	28	3.53192	CSS0023168,CSS0022622,CSS0041428
Chr6	69440001	69640000	28	3.53192	CSS0023168,CSS0022622,CSS0041428
Chr7	42020001	42220000	14	3.51267	CSS0038956,CSS0021539
Chr7	42040001	42240000	14	3.51267	CSS0038956,CSS0021539
Chr7	42060001	42260000	14	3.51267	CSS0038956,CSS0021539
Chr6	137740001	137940000	10	3.46124
Chr6	137760001	137960000	10	3.46124
Chr6	137780001	137980000	10	3.46124
Chr6	137800001	138000000	10	3.46124
Chr6	137820001	138020000	10	3.46124
Chr6	137840001	138040000	10	3.46124
Chr2	110040001	110240000	11	3.43074	CSS0036012,CSS0005443,CSS0033367
Chr2	110060001	110260000	11	3.43074	CSS0036012,CSS0005443,CSS0033367
Chr2	110080001	110280000	11	3.43074	CSS0005443,CSS0033367
Chr2	110100001	110300000	11	3.43074	CSS0005443,CSS0033367
Chr2	110120001	110320000	11	3.43074	CSS0005443,CSS0033367
Chr2	110140001	110340000	11	3.43074	CSS0005443,CSS0033367
Chr2	110160001	110360000	11	3.43074	CSS0005443,CSS0033367
Chr2	110180001	110380000	11	3.43074	CSS0005443,CSS0033367
Chr2	110200001	110400000	11	3.43074	CSS0005443,CSS0033367
Chr2	110220001	110420000	11	3.43074	CSS0005443,CSS0033367
Chr7	94880001	95080000	17	3.36685	CSS0005536
Chr7	94900001	95100000	17	3.36685	CSS0005536
Chr7	94920001	95120000	17	3.36685	CSS0005536
Chr7	94940001	95140000	17	3.36685	CSS0005536
Chr7	94960001	95160000	17	3.36685	CSS0005536
Chr7	94980001	95180000	17	3.36685	CSS0005536
Chr7	95000001	95200000	17	3.36685	CSS0005536
Chr7	95020001	95220000	17	3.36685	CSS0005536
Chr7	95040001	95240000	17	3.36685	CSS0005536
Chr10	156280001	156480000	12	3.34209	CSS0037940,CSS0036465
Chr6	170880001	171080000	16	3.31498	CSS0030695
Chr6	170900001	171100000	16	3.31498	CSS0030695
Chr6	170920001	171120000	16	3.31498	CSS0030695
Chr6	170940001	171140000	16	3.31498	CSS0030695
Chr10	9420001	9620000	12	3.26398
Chr10	9440001	9640000	12	3.26398
Chr10	9460001	9660000	12	3.26398
Chr10	9480001	9680000	12	3.26398
Chr10	9500001	9700000	12	3.26398
Chr10	9520001	9720000	12	3.26398
Chr10	9540001	9740000	12	3.26398	CSS0013508
Chr10	9560001	9760000	12	3.26398	CSS0013508
Chr14	10940001	11140000	10	3.25372	CSS0029194,CSS0040015,CSS0002038,CSS0041722,CSS0013734
Chr14	10960001	11160000	10	3.25372	CSS0040015,CSS0002038,CSS0041722,CSS0013734
Chr14	10980001	11180000	10	3.25372	CSS0040015,CSS0002038,CSS0041722,CSS0013734
Chr14	11000001	11200000	10	3.25372	CSS0040015,CSS0002038,CSS0041722,CSS0013734
Chr14	11020001	11220000	10	3.25372	CSS0040015,CSS0002038,CSS0041722,CSS0013734
Chr14	11040001	11240000	10	3.25372	CSS0040015,CSS0002038,CSS0041722,CSS0013734
Chr14	11060001	11260000	10	3.25372	CSS0040015,CSS0002038,CSS0041722,CSS0013734
Chr11	105980001	106180000	18	3.23706	CSS0032342,CSS0013314
Chr11	106000001	106200000	18	3.23706	CSS0032342,CSS0013314
Chr11	106020001	106220000	18	3.23706	CSS0032342,CSS0013314
Chr11	106040001	106240000	18	3.23706	CSS0032342,CSS0013314
Chr12	96620001	96820000	12	3.12483	CSS0013132
Chr7	20460001	20660000	12	3.11061	CSS0038888,CSS0005987,CSS0026724
Chr7	20480001	20680000	12	3.11061	CSS0005987,CSS0026724
Chr7	20500001	20700000	12	3.11061	CSS0005987,CSS0026724
Chr7	20520001	20720000	12	3.11061	CSS0005987,CSS0026724
Chr7	20540001	20740000	12	3.11061	CSS0005987,CSS0026724
Chr4	42820001	43020000	16	3.02077	CSS0041375
Chr14	13560001	13760000	23	2.91348	CSS0046358,CSS0042508,CSS0038409,CSS0041564
Chr14	13580001	13780000	23	2.91348	CSS0042508,CSS0038409,CSS0041564
Chr14	13600001	13800000	23	2.91348	CSS0042508,CSS0038409,CSS0041564
Chr9	90340001	90540000	34	2.91236	CSS0020183,CSS0040126,CSS0024790,CSS0037453
Chr9	90360001	90560000	34	2.91236	CSS0020183,CSS0040126,CSS0024790,CSS0037453
Chr9	90380001	90580000	34	2.91236	CSS0020183,CSS0040126,CSS0024790,CSS0037453
Chr9	90400001	90600000	34	2.91236	CSS0020183,CSS0040126,CSS0024790,CSS0037453
Chr9	90420001	90620000	34	2.91236	CSS0020183,CSS0040126,CSS0024790,CSS0037453,CSS0031725
Chr9	90440001	90640000	34	2.91236	CSS0020183,CSS0040126,CSS0024790,CSS0037453,CSS0031725
Chr9	90460001	90660000	34	2.91236	CSS0020183,CSS0040126,CSS0024790,CSS0037453,CSS0031725
Chr9	90480001	90680000	34	2.91236	CSS0020183,CSS0040126,CSS0024790,CSS0037453,CSS0031725
Chr9	90500001	90700000	34	2.91236	CSS0024790,CSS0037453,CSS0031725
Chr13	54540001	54740000	13	2.78086	CSS0015444
Chr13	54560001	54760000	13	2.78086	CSS0015444
Chr13	54580001	54780000	13	2.78086	CSS0015444
Chr13	54600001	54800000	13	2.78086	CSS0015444
Chr13	54620001	54820000	13	2.78086	CSS0015444
Chr13	54640001	54840000	13	2.78086	CSS0015444
Chr13	54660001	54860000	13	2.78086	CSS0015444
Chr13	54680001	54880000	13	2.78086	CSS0015444
Chr13	54700001	54900000	13	2.78086	CSS0015444
Chr13	54720001	54920000	13	2.78086	CSS0015444
Chr10	165580001	165780000	11	2.76769	CSS0036129,CSS0030366,CSS0010834
Chr10	165600001	165800000	11	2.76769	CSS0030366,CSS0010834
Chr10	165620001	165820000	11	2.76769	CSS0030366,CSS0010834
Chr10	165640001	165840000	11	2.76769	CSS0030366,CSS0010834
Chr10	165660001	165860000	11	2.76769	CSS0030366,CSS0010834
Chr10	165680001	165880000	11	2.76769	CSS0030366,CSS0010834
Chr10	165700001	165900000	11	2.76769	CSS0030366,CSS0010834,CSS0048897
Chr10	44980001	45180000	13	2.76055	CSS0014042,CSS0048780
Chr10	45000001	45200000	13	2.76055	CSS0014042,CSS0048780
Chr10	45020001	45220000	13	2.76055	CSS0014042,CSS0048780
Chr10	45040001	45240000	13	2.76055	CSS0014042,CSS0048780,CSS0002048
Chr10	45060001	45260000	13	2.76055	CSS0048780,CSS0002048
Chr10	45080001	45280000	13	2.76055	CSS0048780,CSS0002048
Chr10	45100001	45300000	13	2.76055	CSS0048780,CSS0002048
Chr10	45120001	45320000	13	2.76055	CSS0048780,CSS0002048
Chr10	45140001	45340000	13	2.76055	CSS0048780,CSS0002048
Chr10	45160001	45360000	13	2.76055	CSS0048780,CSS0002048
Chr4	27280001	27480000	12	2.74234	CSS0024879
Chr4	27300001	27500000	12	2.74234	CSS0024879
Chr4	27320001	27520000	12	2.74234	CSS0024879
Chr4	27340001	27540000	12	2.74234	CSS0024879
Chr4	27360001	27560000	12	2.74234	CSS0024879
Chr4	27380001	27580000	12	2.74234	CSS0024879
Chr4	27400001	27600000	12	2.74234	CSS0024879
Chr3	43680001	43880000	11	2.74227	CSS0004000
Chr3	43700001	43900000	11	2.74227	CSS0004000
Chr3	43720001	43920000	11	2.74227	CSS0004000,CSS0027988
Chr3	43740001	43940000	11	2.74227	CSS0004000,CSS0027988
Chr3	43760001	43960000	11	2.74227	CSS0004000,CSS0027988
Chr3	43780001	43980000	11	2.74227	CSS0004000,CSS0027988,CSS0028981
Chr4	45240001	45440000	19	2.72745	CSS0003369
Chr4	45260001	45460000	19	2.72745	CSS0003369
Chr4	45280001	45480000	19	2.72745	CSS0003369
Chr4	45300001	45500000	19	2.72745	CSS0003369
Chr4	45320001	45520000	19	2.72745	CSS0003369
Chr4	45340001	45540000	19	2.72745	CSS0003369
Chr4	45360001	45560000	19	2.72745	CSS0003369
Chr4	45380001	45580000	19	2.72745	CSS0003369
Chr4	45400001	45600000	19	2.72745	CSS0003369
Chr4	45420001	45620000	19	2.72745	CSS0003369
Chr4	128960001	129160000	15	2.72308	CSS0045591,CSS0033860,CSS0016607
Chr4	128980001	129180000	15	2.72308	CSS0033860,CSS0016607
Chr3	56360001	56560000	14	2.68127	CSS0043021,CSS0012561
Chr3	56380001	56580000	14	2.68127	CSS0043021,CSS0012561
Chr1	221180001	221380000	11	2.67588	CSS0000962,CSS0002855,CSS0026851,CSS0046611,CSS0012152,CSS0012820
Chr1	221200001	221400000	11	2.67588	CSS0002855,CSS0026851,CSS0046611,CSS0012152,CSS0012820
Chr1	221220001	221420000	11	2.67588	CSS0002855,CSS0026851,CSS0046611,CSS0012152,CSS0012820
Chr10	165560001	165760000	10	2.66562	CSS0036129,CSS0030366,CSS0010834
Chr11	5880001	6080000	10	2.66304	CSS0041214,CSS0023598,CSS0044022,CSS0031747
Chr11	5900001	6100000	10	2.66304	CSS0041214,CSS0023598,CSS0044022,CSS0031747,CSS0034368
Chr11	5920001	6120000	10	2.66304	CSS0041214,CSS0023598,CSS0044022,CSS0031747,CSS0034368
Chr11	5940001	6140000	10	2.66304	CSS0041214,CSS0023598,CSS0044022,CSS0031747,CSS0034368
Chr11	5960001	6160000	10	2.66304	CSS0041214,CSS0023598,CSS0044022,CSS0031747,CSS0034368
Chr3	10020001	10220000	13	2.6445	CSS0030852,CSS0034094
Chr3	10040001	10240000	13	2.6445	CSS0030852,CSS0034094
Chr3	10060001	10260000	13	2.6445	CSS0030852,CSS0034094
Chr1	34540001	34740000	14	2.60212	CSS0038847,CSS0037623
Chr1	34560001	34760000	14	2.60212	CSS0038847,CSS0037623,CSS0029507
Chr1	34580001	34780000	14	2.60212	CSS0038847,CSS0037623,CSS0029507
Chr1	34600001	34800000	14	2.60212	CSS0038847,CSS0037623,CSS0029507,CSS0012253
Chr9	62220001	62420000	18	2.5678	CSS0022256,CSS0039544,CSS0024134,CSS0024451
Chr9	62240001	62440000	18	2.5678	CSS0022256,CSS0039544,CSS0024134,CSS0024451
Chr9	62260001	62460000	18	2.5678	CSS0022256,CSS0039544,CSS0024134,CSS0024451
Chr9	62280001	62480000	18	2.5678	CSS0039544,CSS0024134,CSS0024451
Chr9	62300001	62500000	18	2.5678	CSS0039544,CSS0024134,CSS0024451
Chr9	62320001	62520000	18	2.5678	CSS0024134,CSS0024451
Chr9	56380001	56580000	18	2.45076	CSS0045279,CSS0026087,CSS0013393,CSS0049152,CSS0006144
Chr9	56400001	56600000	18	2.45076	CSS0026087,CSS0013393,CSS0049152,CSS0006144
Chr9	56420001	56620000	18	2.45076	CSS0026087,CSS0013393,CSS0049152,CSS0006144
Chr3	38920001	39120000	13	2.38818	CSS0026957,CSS0048513,CSS0046013
Chr3	38940001	39140000	13	2.38818	CSS0026957,CSS0048513,CSS0046013
Chr3	38960001	39160000	13	2.38818	CSS0026957,CSS0048513,CSS0046013
Chr3	38980001	39180000	13	2.38818	CSS0026957,CSS0048513,CSS0046013
Chr3	39000001	39200000	13	2.38818	CSS0026957,CSS0048513,CSS0046013
Chr3	39020001	39220000	13	2.38818	CSS0026957,CSS0048513,CSS0046013
Chr3	39040001	39240000	13	2.38818	CSS0026957,CSS0048513,CSS0046013
Chr3	39060001	39260000	13	2.38818	CSS0026957,CSS0048513,CSS0046013
Chr3	39080001	39280000	13	2.38818	CSS0048513,CSS0046013
Chr3	39100001	39300000	13	2.38818	CSS0048513,CSS0046013
Chr14	70280001	70480000	10	2.3796	CSS0032814,CSS0049022,CSS0040838,CSS0037027
Chr14	70300001	70500000	10	2.3796	CSS0032814,CSS0049022,CSS0040838,CSS0037027
Chr14	70320001	70520000	10	2.3796	CSS0032814,CSS0049022,CSS0040838,CSS0037027
Chr14	70340001	70540000	10	2.3796	CSS0032814,CSS0049022,CSS0040838,CSS0037027
Chr14	70360001	70560000	10	2.3796	CSS0032814,CSS0049022,CSS0040838,CSS0037027
Chr9	80220001	80420000	13	2.3559	CSS0037064,CSS0011765
Chr9	80240001	80440000	13	2.3559	CSS0037064,CSS0011765
Chr9	80260001	80460000	13	2.3559	CSS0037064,CSS0011765
Chr4	17140001	17340000	10	2.34543	CSS0002701,CSS0012527,CSS0020978
Chr4	17160001	17360000	10	2.34543	CSS0002701,CSS0012527,CSS0020978
Chr4	17180001	17380000	10	2.34543	CSS0002701,CSS0012527,CSS0020978
Chr4	17200001	17400000	10	2.34543	CSS0002701,CSS0012527,CSS0020978
Chr5	9220001	9420000	10	2.28407	CSS0031840,CSS0009424,CSS0026954
Chr5	9240001	9440000	10	2.28407	CSS0031840,CSS0009424,CSS0026954
Chr5	9260001	9460000	10	2.28407	CSS0009424,CSS0026954
Chr5	9280001	9480000	10	2.28407	CSS0009424,CSS0026954,CSS0040417
Chr5	9300001	9500000	10	2.28407	CSS0009424,CSS0026954,CSS0040417
Chr5	9320001	9520000	10	2.28407	CSS0009424,CSS0026954,CSS0040417
Chr5	9340001	9540000	10	2.28407	CSS0009424,CSS0026954,CSS0040417
Chr5	9360001	9560000	10	2.28407	CSS0009424,CSS0026954,CSS0040417,CSS0038969
Chr5	9380001	9580000	10	2.28407	CSS0009424,CSS0026954,CSS0040417,CSS0038969
Chr5	9400001	9600000	10	2.28407	CSS0009424,CSS0026954,CSS0040417,CSS0038969,CSS0009487
Chr1	130680001	130880000	15	2.24506	CSS0003427
Chr1	130700001	130900000	15	2.24506	CSS0003427,CSS0039364
Chr1	130720001	130920000	15	2.24506	CSS0003427,CSS0039364
Chr1	130740001	130940000	15	2.24506	CSS0003427,CSS0039364
Chr1	130760001	130960000	15	2.24506	CSS0003427,CSS0039364
Chr1	130780001	130980000	15	2.24506	CSS0003427,CSS0039364
Chr1	130800001	131000000	15	2.24506	CSS0003427,CSS0039364,CSS0034734
Chr1	130820001	131020000	15	2.24506	CSS0003427,CSS0039364,CSS0034734
Chr1	130840001	131040000	15	2.24506	CSS0003427,CSS0039364,CSS0034734
Chr1	130860001	131060000	15	2.24506	CSS0003427,CSS0039364,CSS0034734
Chr14	3140001	3340000	15	2.23157	CSS0038938
Chr14	3160001	3360000	15	2.23157	CSS0038938,CSS0042236
Chr14	3180001	3380000	15	2.23157	CSS0038938,CSS0042236
Chr14	3200001	3400000	15	2.23157	CSS0038938,CSS0042236,CSS0007982
Chr14	3220001	3420000	15	2.23157	CSS0038938,CSS0042236,CSS0007982
Chr14	3240001	3440000	15	2.23157	CSS0038938,CSS0042236,CSS0007982
Chr14	3260001	3460000	15	2.23157	CSS0038938,CSS0042236,CSS0007982
Chr3	14100001	14300000	15	2.2295	CSS0017550,CSS0027680,CSS0020100
Chr3	14120001	14320000	15	2.2295	CSS0017550,CSS0027680,CSS0020100
Chr3	14140001	14340000	15	2.2295	CSS0017550,CSS0027680,CSS0020100
Chr3	14160001	14360000	15	2.2295	CSS0017550,CSS0027680,CSS0020100,CSS0017552
Chr3	14180001	14380000	15	2.2295	CSS0017550,CSS0027680,CSS0020100,CSS0017552
Chr3	14200001	14400000	15	2.2295	CSS0017550,CSS0027680,CSS0020100,CSS0017552,CSS0035207
Chr11	79680001	79880000	18	2.16766	CSS0016484,CSS0013030,CSS0047097,CSS0004365,CSS0014349
Chr11	79700001	79900000	18	2.16766	CSS0016484,CSS0013030,CSS0047097,CSS0004365,CSS0014349,CSS0031246
Chr11	79720001	79920000	18	2.16766	CSS0016484,CSS0013030,CSS0047097,CSS0004365,CSS0014349,CSS0031246
Chr11	79740001	79940000	18	2.16766	CSS0016484,CSS0013030,CSS0047097,CSS0004365,CSS0014349,CSS0031246
Chr14	70380001	70580000	11	2.16608	CSS0049022,CSS0040838,CSS0037027,CSS0026665
Chr11	7920001	8120000	32	2.16435	CSS0009761,CSS0030900,CSS0020775,CSS0024650,CSS0018220,CSS0035028,CSS0040607,CSS0005324
Chr11	7940001	8140000	32	2.16435	CSS0009761,CSS0030900,CSS0020775,CSS0024650,CSS0018220,CSS0035028,CSS0040607,CSS0005324
Chr9	140500001	140700000	40	2.0816	CSS0035534
Chr9	140520001	140720000	40	2.0816	CSS0035534
Chr9	140540001	140740000	40	2.0816	CSS0035534
Chr9	140560001	140760000	40	2.0816	CSS0035534
Chr9	140580001	140780000	40	2.0816	CSS0035534
Chr9	140600001	140800000	40	2.0816	CSS0035534
Chr9	140620001	140820000	40	2.0816	CSS0035534
Chr9	140640001	140840000	40	2.0816	CSS0035534
Chr9	140660001	140860000	40	2.0816	CSS0035534
Chr9	25800001	26000000	29	2.03652	CSS0002605,CSS0021427
Chr9	25820001	26020000	29	2.03652	CSS0002605,CSS0021427
Chr9	25840001	26040000	29	2.03652	CSS0002605,CSS0021427,CSS0038132
Chr9	25860001	26060000	29	2.03652	CSS0002605,CSS0021427,CSS0038132
Chr9	25880001	26080000	29	2.03652	CSS0002605,CSS0021427,CSS0038132
Chr9	25900001	26100000	29	2.03652	CSS0002605,CSS0021427,CSS0038132
Chr9	25920001	26120000	29	2.03652	CSS0002605,CSS0021427,CSS0038132
Chr9	25940001	26140000	29	2.03652	CSS0002605,CSS0021427,CSS0038132
Chr9	25960001	26160000	29	2.03652	CSS0002605,CSS0021427,CSS0038132
Chr4	103520001	103720000	21	2.02756	CSS0002132,CSS0004376,CSS0033377,CSS0041102
Chr4	103540001	103740000	21	2.02756	CSS0002132,CSS0004376,CSS0033377,CSS0041102
Chr4	103560001	103760000	21	2.02756	CSS0002132,CSS0004376,CSS0033377,CSS0041102
Chr11	79760001	79960000	19	1.97723	CSS0016484,CSS0013030,CSS0047097,CSS0004365,CSS0014349,CSS0031246,CSS0032607,CSS0036626,CSS0007769
Chr11	79780001	79980000	19	1.97723	CSS0016484,CSS0013030,CSS0047097,CSS0004365,CSS0014349,CSS0031246,CSS0032607,CSS0036626,CSS0007769
Chr9	25980001	26180000	28	1.91673	CSS0021427,CSS0038132
Chr10	153140001	153340000	12	1.83813	CSS0018380
Chr10	153160001	153360000	12	1.83813	CSS0018380
Chr10	153180001	153380000	12	1.83813	CSS0018380
Chr10	153200001	153400000	12	1.83813	CSS0018380
Chr10	153220001	153420000	12	1.83813	CSS0018380
Chr10	153240001	153440000	12	1.83813	CSS0018380
Chr10	153260001	153460000	12	1.83813	CSS0018380
Chr10	153280001	153480000	12	1.83813	CSS0018380
Chr10	153300001	153500000	12	1.83813	CSS0018380
Chr10	153320001	153520000	12	1.83813	CSS0018380
Chr6	115480001	115680000	37	1.81988	CSS0044020,CSS0016293,CSS0024418,CSS0001709
Chr6	115500001	115700000	37	1.81988	CSS0044020,CSS0016293,CSS0024418,CSS0001709
Chr6	115520001	115720000	37	1.81988	CSS0044020,CSS0016293,CSS0024418,CSS0001709
Chr6	115540001	115740000	37	1.81988	CSS0044020,CSS0016293,CSS0024418,CSS0001709
Chr6	115560001	115760000	37	1.81988	CSS0044020,CSS0016293,CSS0024418,CSS0001709
Chr6	115580001	115780000	37	1.81988	CSS0044020,CSS0016293,CSS0024418,CSS0001709
Chr6	115600001	115800000	37	1.81988	CSS0044020,CSS0016293,CSS0024418,CSS0001709
Chr6	115620001	115820000	37	1.81988	CSS0044020,CSS0016293,CSS0024418,CSS0001709
Chr6	115640001	115840000	37	1.81988	CSS0044020,CSS0016293,CSS0024418,CSS0001709
Chr11	118320001	118520000	14	1.81568	CSS0043262,CSS0024796,CSS0008100,CSS0037439
Chr11	118340001	118540000	14	1.81568	CSS0024796,CSS0008100,CSS0037439
Chr11	118360001	118560000	14	1.81568	CSS0024796,CSS0008100,CSS0037439
Chr11	118380001	118580000	14	1.81568	CSS0024796,CSS0008100,CSS0037439
Chr11	118400001	118600000	14	1.81568	CSS0024796,CSS0008100,CSS0037439,CSS0013003
Chr11	118420001	118620000	14	1.81568	CSS0024796,CSS0008100,CSS0037439,CSS0013003
Chr11	118440001	118640000	14	1.81568	CSS0024796,CSS0008100,CSS0037439,CSS0013003
Chr6	160560001	160760000	25	1.80528	CSS0008537
Chr6	160580001	160780000	25	1.80528	CSS0008537
Chr6	160600001	160800000	25	1.80528	CSS0008537
Chr6	160620001	160820000	25	1.80528	CSS0008537
Chr6	160640001	160840000	25	1.80528	CSS0008537
Chr6	160660001	160860000	25	1.80528	CSS0008537
Chr6	160680001	160880000	25	1.80528	CSS0008537
Chr6	160700001	160900000	25	1.80528	CSS0008537
Chr4	182540001	182740000	15	1.75266	CSS0003995,CSS0035257
Chr4	182560001	182760000	15	1.75266	CSS0003995,CSS0035257
Chr4	182580001	182780000	15	1.75266	CSS0003995,CSS0035257
Chr4	182600001	182800000	15	1.75266	CSS0003995,CSS0035257
Chr9	140680001	140880000	11	1.71628	CSS0035534
Chr7	9280001	9480000	13	1.71056	CSS0042731,CSS0010014,CSS0020748,CSS0006292
Chr7	9300001	9500000	13	1.71056	CSS0042731,CSS0010014,CSS0020748,CSS0006292
Chr9	51580001	51780000	10	1.6473	CSS0027841,CSS0023016
Chr12	31700001	31900000	10	1.62322	CSS0011821,CSS0022053
Chr6	57660001	57860000	14	1.62302	CSS0032407,CSS0022552,CSS0004446,CSS0046554
Chr6	57680001	57880000	14	1.62302	CSS0032407,CSS0022552,CSS0004446,CSS0046554
Chr6	57700001	57900000	14	1.62302	CSS0032407,CSS0022552,CSS0004446,CSS0046554
Chr6	57720001	57920000	14	1.62302	CSS0032407,CSS0022552,CSS0004446,CSS0046554
Chr6	57740001	57940000	14	1.62302	CSS0022552,CSS0004446,CSS0046554
Chr6	57760001	57960000	14	1.62302	CSS0022552,CSS0004446,CSS0046554
Chr6	57780001	57980000	14	1.62302	CSS0022552,CSS0004446,CSS0046554
Chr6	57800001	58000000	14	1.62302	CSS0022552,CSS0004446,CSS0046554
Chr11	83800001	84000000	11	1.5313	CSS0030526,CSS0002066,CSS0046762,CSS0031811,CSS0017459,CSS0027946
Chr11	83820001	84020000	11	1.5313	CSS0030526,CSS0002066,CSS0046762,CSS0031811,CSS0017459,CSS0027946
Chr9	7440001	7640000	14	1.52676	CSS0022063,CSS0040550
Chr3	23940001	24140000	13	1.51964	CSS0041876,CSS0045592
Chr3	23960001	24160000	13	1.51964	CSS0041876,CSS0045592
Chr3	23980001	24180000	13	1.51964	CSS0041876,CSS0045592
Chr3	24000001	24200000	13	1.51964	CSS0041876,CSS0045592
Chr3	24020001	24220000	13	1.51964	CSS0041876,CSS0045592
Chr3	24040001	24240000	13	1.51964	CSS0041876,CSS0045592
Chr3	24060001	24260000	13	1.51964	CSS0041876,CSS0045592
Chr3	24080001	24280000	13	1.51964	CSS0041876,CSS0045592
Chr3	24100001	24300000	13	1.51964	CSS0041876,CSS0045592
Chr3	24120001	24320000	13	1.51964	CSS0041876,CSS0045592
Chr12	70800001	71000000	14	1.5152	CSS0001557
Chr12	70820001	71020000	14	1.5152	CSS0001557
Chr12	70840001	71040000	14	1.5152	CSS0001557
Chr12	70860001	71060000	14	1.5152	CSS0001557
Chr12	70880001	71080000	14	1.5152	CSS0001557
Chr14	14540001	14740000	12	1.47086	CSS0004623
Chr1	26620001	26820000	20	1.44565	CSS0042461,CSS0019745,CSS0015977,CSS0008531,CSS0022007,CSS0036524,CSS0000046
Chr1	26640001	26840000	20	1.44565	CSS0042461,CSS0019745,CSS0015977,CSS0008531,CSS0022007,CSS0036524,CSS0000046
Chr7	47860001	48060000	26	1.40968	CSS0018090,CSS0029042,CSS0020073,CSS0024189,CSS0025988,CSS0050361,CSS0034343,CSS0034230
Chr7	47880001	48080000	26	1.40968	CSS0018090,CSS0029042,CSS0020073,CSS0024189,CSS0025988,CSS0050361,CSS0034343,CSS0034230
Chr1	19780001	19980000	11	1.40157	CSS0021387,CSS0014906
Chr6	107740001	107940000	10	1.36751	CSS0025263,CSS0023180
Chr12	100140001	100340000	13	1.35857	CSS0002122,CSS0002806,CSS0024589,CSS0035462
Chr12	100160001	100360000	13	1.35857	CSS0002122,CSS0002806,CSS0024589,CSS0035462
Chr12	100180001	100380000	13	1.35857	CSS0002806,CSS0024589,CSS0035462
Chr12	100200001	100400000	13	1.35857	CSS0002806,CSS0024589,CSS0035462,CSS0034392
Chr12	100220001	100420000	13	1.35857	CSS0024589,CSS0035462,CSS0034392
Chr12	100240001	100440000	13	1.35857	CSS0024589,CSS0035462,CSS0034392
Chr12	100260001	100460000	13	1.35857	CSS0035462,CSS0034392
Chr12	100280001	100480000	13	1.35857	CSS0035462,CSS0034392
Chr4	114360001	114560000	18	1.31499	CSS0000968,CSS0004948
Chr4	114380001	114580000	18	1.31499	CSS0000968,CSS0004948
Chr4	114400001	114600000	18	1.31499	CSS0000968,CSS0004948
Chr4	114420001	114620000	18	1.31499	CSS0000968,CSS0004948,CSS0042332
Chr4	114440001	114640000	18	1.31499	CSS0000968,CSS0004948,CSS0042332
Chr4	114460001	114660000	18	1.31499	CSS0000968,CSS0004948,CSS0042332
Chr10	150920001	151120000	21	1.30977
Chr6	175480001	175680000	13	1.21359	CSS0008861,CSS0003289,CSS0014003,CSS0024884,CSS0044440
Chr6	175500001	175700000	13	1.21359	CSS0008861,CSS0003289,CSS0014003,CSS0024884,CSS0044440
Chr6	175520001	175720000	13	1.21359	CSS0008861,CSS0003289,CSS0014003,CSS0024884,CSS0044440
Chr4	38620001	38820000	12	1.15357	CSS0025663,CSS0020040,CSS0049874
Chr4	38640001	38840000	12	1.15357	CSS0025663,CSS0020040,CSS0049874
Chr4	38660001	38860000	12	1.15357	CSS0025663,CSS0020040,CSS0049874
Chr4	38680001	38880000	12	1.15357	CSS0025663,CSS0020040,CSS0049874
Chr4	38700001	38900000	12	1.15357	CSS0020040,CSS0049874
Chr4	38720001	38920000	12	1.15357	CSS0020040,CSS0049874
Chr4	38740001	38940000	12	1.15357	CSS0020040,CSS0049874
Chr4	38760001	38960000	12	1.15357	CSS0020040,CSS0049874
Chr4	38780001	38980000	12	1.15357	CSS0020040,CSS0049874
Chr4	38800001	39000000	12	1.15357	CSS0020040,CSS0049874
Chr1	3440001	3640000	19	1.15349	CSS0027776,CSS0014154,CSS0000965
Chr5	153680001	153880000	10	1.05524	CSS0020381,CSS0026751,CSS0028794
Chr5	153700001	153900000	10	1.05524	CSS0020381,CSS0026751,CSS0028794
Chr5	153720001	153920000	10	1.05524	CSS0020381,CSS0026751,CSS0028794
Chr7	47740001	47940000	27	1.04264	CSS0049253,CSS0018090,CSS0029042,CSS0020073,CSS0024189
Chr9	95000001	95200000	11	1.01533	CSS0016802,CSS0043684
Chr9	140480001	140680000	29	1.00022
Chr13	69260001	69460000	12	0.99337	CSS0044014,CSS0023799,CSS0033564
Chr13	69280001	69480000	12	0.99337	CSS0044014,CSS0023799,CSS0033564
Chr13	69300001	69500000	12	0.99337	CSS0044014,CSS0023799,CSS0033564
Chr13	69320001	69520000	12	0.99337	CSS0044014,CSS0023799,CSS0033564
Chr13	69340001	69540000	12	0.99337	CSS0044014,CSS0023799,CSS0033564
Chr3	133340001	133540000	16	0.975283	CSS0049864
Chr3	133360001	133560000	16	0.975283	CSS0049864
Chr3	133380001	133580000	16	0.975283	CSS0049864
Chr3	133400001	133600000	16	0.975283	CSS0049864
Chr3	133420001	133620000	16	0.975283	CSS0049864
Chr3	133440001	133640000	16	0.975283	CSS0049864
Chr3	133460001	133660000	16	0.975283	CSS0049864
Chr3	133480001	133680000	16	0.975283	CSS0049864
Chr3	133500001	133700000	16	0.975283	CSS0049864,CSS0034840
Chr15	117100001	117300000	18	0.970897	CSS0046956
Chr15	117120001	117320000	18	0.970897	CSS0046956,CSS0029855
Chr11	66040001	66240000	12	0.895848	CSS0005170,CSS0033329,CSS0032815,CSS0046995
Chr11	66060001	66260000	12	0.895848	CSS0033329,CSS0032815,CSS0046995
Chr11	66080001	66280000	12	0.895848	CSS0033329,CSS0032815,CSS0046995
Chr11	66100001	66300000	12	0.895848	CSS0033329,CSS0032815,CSS0046995
Chr2	96340001	96540000	11	0.883233	CSS0026788,CSS0000208
Chr2	96360001	96560000	11	0.883233	CSS0026788,CSS0000208,CSS0019403
Chr2	96380001	96580000	11	0.883233	CSS0026788,CSS0000208,CSS0019403
Chr2	96400001	96600000	11	0.883233	CSS0026788,CSS0000208,CSS0019403
Chr2	96420001	96620000	11	0.883233	CSS0026788,CSS0000208,CSS0019403
Chr2	96440001	96640000	11	0.883233	CSS0026788,CSS0000208,CSS0019403
Chr2	96460001	96660000	11	0.883233	CSS0026788,CSS0000208,CSS0019403
Chr2	96480001	96680000	11	0.883233	CSS0026788,CSS0000208,CSS0019403
Chr2	96500001	96700000	11	0.883233	CSS0026788,CSS0000208,CSS0019403
Chr14	66980001	67180000	13	0.874315	CSS0044618,CSS0022281,CSS0033671,CSS0049582,CSS0021885,CSS0007498
Chr11	43500001	43700000	16	0.803441	CSS0000349,CSS0014709,CSS0041849
Chr6	52560001	52760000	12	0.797299	CSS0046369
Chr1	199000001	199200000	20	0.78738	CSS0010722,CSS0031108,CSS0011964
Chr1	199020001	199220000	20	0.78738	CSS0010722,CSS0031108,CSS0011964
Chr1	199040001	199240000	20	0.78738	CSS0010722,CSS0031108,CSS0011964
Chr1	199060001	199260000	20	0.78738	CSS0010722,CSS0031108,CSS0011964
Chr1	199080001	199280000	20	0.78738	CSS0010722,CSS0031108,CSS0011964
Chr1	199100001	199300000	20	0.78738	CSS0010722,CSS0031108,CSS0011964
Chr1	199120001	199320000	20	0.78738	CSS0010722,CSS0031108,CSS0011964
Chr1	199140001	199340000	20	0.78738	CSS0010722,CSS0031108,CSS0011964
Chr1	199160001	199360000	20	0.78738	CSS0031108,CSS0011964
Chr1	199180001	199380000	20	0.78738	CSS0011964
Chr4	182620001	182820000	14	0.669731	CSS0035257
Chr4	182640001	182840000	14	0.669731	CSS0035257
Chr11	79800001	80000000	22	0.651135	CSS0013030,CSS0047097,CSS0004365,CSS0014349,CSS0031246,CSS0032607,CSS0036626,CSS0007769,CSS0039154
Chr11	79820001	80020000	22	0.651135	CSS0013030,CSS0047097,CSS0004365,CSS0014349,CSS0031246,CSS0032607,CSS0036626,CSS0007769,CSS0039154
Chr1	159120001	159320000	17	0.543011	CSS0038673,CSS0015103,CSS0020069,CSS0038228
Chr1	159140001	159340000	17	0.543011	CSS0038673,CSS0015103,CSS0020069,CSS0038228
Chr1	159160001	159360000	17	0.543011	CSS0038673,CSS0015103,CSS0020069,CSS0038228
Chr7	45220001	45420000	12	0.532055	CSS0028585,CSS0001966,CSS0021724,CSS0041453
Chr7	45240001	45440000	12	0.532055	CSS0028585,CSS0001966,CSS0021724,CSS0041453,CSS0017183
Chr7	45260001	45460000	12	0.532055	CSS0028585,CSS0001966,CSS0021724,CSS0041453,CSS0017183
Chr7	45280001	45480000	12	0.532055	CSS0028585,CSS0001966,CSS0021724,CSS0041453,CSS0017183
Chr7	45300001	45500000	12	0.532055	CSS0028585,CSS0001966,CSS0021724,CSS0041453,CSS0017183
Chr7	45320001	45520000	12	0.532055	CSS0028585,CSS0001966,CSS0021724,CSS0041453,CSS0017183,CSS0045677
Chr7	45340001	45540000	12	0.532055	CSS0028585,CSS0001966,CSS0021724,CSS0041453,CSS0017183,CSS0045677
Chr7	45360001	45560000	12	0.532055	CSS0028585,CSS0001966,CSS0021724,CSS0041453,CSS0017183,CSS0045677
Chr12	34280001	34480000	12	0.531961	CSS0010645
Chr12	34300001	34500000	12	0.531961	CSS0010645
Chr12	34320001	34520000	12	0.531961	CSS0010645
Chr12	34340001	34540000	12	0.531961	CSS0010645
Chr12	34360001	34560000	12	0.531961	CSS0010645
Chr3	56340001	56540000	13	0.528886	CSS0043021
Chr11	94540001	94740000	14	0.507668	CSS0004978,CSS0007735,CSS0009970,CSS0043373,CSS0037164
Chr11	94560001	94760000	14	0.507668	CSS0004978,CSS0007735,CSS0009970,CSS0043373,CSS0037164
Chr11	94580001	94780000	14	0.507668	CSS0004978,CSS0007735,CSS0009970,CSS0043373,CSS0037164
Chr2	33480001	33680000	12	0.473866	CSS0019799,CSS0008472,CSS0021639,CSS0020579
Chr2	33500001	33700000	12	0.473866	CSS0019799,CSS0008472,CSS0021639,CSS0020579,CSS0005072
Chr2	33520001	33720000	12	0.473866	CSS0019799,CSS0008472,CSS0021639,CSS0020579,CSS0005072
Chr2	33540001	33740000	12	0.473866	CSS0019799,CSS0008472,CSS0021639,CSS0020579,CSS0005072
Chr2	33560001	33760000	12	0.473866	CSS0019799,CSS0008472,CSS0021639,CSS0020579,CSS0005072
Chr2	33580001	33780000	12	0.473866	CSS0019799,CSS0008472,CSS0021639,CSS0020579,CSS0005072
Chr2	33600001	33800000	12	0.473866	CSS0019799,CSS0008472,CSS0021639,CSS0020579,CSS0005072
Chr2	33620001	33820000	12	0.473866	CSS0019799,CSS0008472,CSS0021639,CSS0020579,CSS0005072
Chr1	26920001	27120000	10	0.470925	CSS0049145
Chr1	26940001	27140000	10	0.470925	CSS0049145
Chr1	26960001	27160000	10	0.470925	CSS0049145
Chr1	26980001	27180000	10	0.470925	CSS0049145
Chr1	27000001	27200000	10	0.470925	CSS0049145
Chr1	27020001	27220000	10	0.470925	CSS0049145
Chr1	27040001	27240000	10	0.470925	CSS0049145
Chr14	64940001	65140000	16	0.459771	CSS0016601
Chr12	80240001	80440000	14	0.427875
Chr12	80260001	80460000	14	0.427875
Chr12	80280001	80480000	14	0.427875
Chr12	80300001	80500000	14	0.427875
Chr12	80320001	80520000	14	0.427875	CSS0021678
Chr12	80340001	80540000	14	0.427875	CSS0021678
Chr12	80360001	80560000	14	0.427875	CSS0021678,CSS0032093
Chr12	80380001	80580000	14	0.427875	CSS0021678,CSS0032093
Chr12	80400001	80600000	14	0.427875	CSS0021678,CSS0032093
Chr12	80420001	80620000	14	0.427875	CSS0021678,CSS0032093
Chr2	2900001	3100000	12	0.358736	CSS0046571,CSS0016382,CSS0015521,CSS0036982,CSS0008331
Chr2	2920001	3120000	12	0.358736	CSS0046571,CSS0016382,CSS0015521,CSS0036982,CSS0008331
Chr2	2940001	3140000	12	0.358736	CSS0015521,CSS0036982,CSS0008331,CSS0020364
Chr2	2960001	3160000	12	0.358736	CSS0015521,CSS0036982,CSS0008331,CSS0020364
Chr9	97840001	98040000	10	0.352247	CSS0048416,CSS0027091
Chr9	97860001	98060000	10	0.352247	CSS0048416,CSS0027091
Chr9	97880001	98080000	10	0.352247	CSS0048416,CSS0027091
Chr6	171740001	171940000	14	0.343596	CSS0027024,CSS0023725
Chr7	28080001	28280000	10	0.331574	CSS0039124,CSS0038261,CSS0029215,CSS0029513,CSS0037240,CSS0001630,CSS0023821,CSS0042561
Chr2	199780001	199980000	36	0.316653	CSS0037147,CSS0015413,CSS0009556,CSS0042579
Chr2	199800001	200000000	36	0.316653	CSS0037147,CSS0015413,CSS0009556,CSS0042579
Chr2	199820001	200020000	36	0.316653	CSS0037147,CSS0015413,CSS0009556,CSS0042579
Chr2	199840001	200040000	36	0.316653	CSS0037147,CSS0015413,CSS0009556,CSS0042579
Chr2	199860001	200060000	36	0.316653	CSS0037147,CSS0015413,CSS0009556,CSS0042579
Chr2	199880001	200080000	36	0.316653	CSS0037147,CSS0015413,CSS0009556,CSS0042579,CSS0013512
Chr2	199900001	200100000	36	0.316653	CSS0037147,CSS0015413,CSS0009556,CSS0042579,CSS0013512
Chr4	40560001	40760000	15	0.268558	CSS0025674,CSS0026250
Chr5	101700001	101900000	12	0.263034	CSS0040668,CSS0024097
Chr5	101720001	101920000	12	0.263034	CSS0040668,CSS0024097
Chr5	101740001	101940000	12	0.263034	CSS0040668,CSS0024097
Chr5	101760001	101960000	12	0.263034	CSS0040668,CSS0024097
Chr5	101780001	101980000	12	0.263034	CSS0040668,CSS0024097
Chr5	101800001	102000000	12	0.263034	CSS0040668,CSS0024097
Chr5	101820001	102020000	12	0.263034	CSS0040668,CSS0024097
Chr5	101840001	102040000	12	0.263034	CSS0040668,CSS0024097
Chr5	101860001	102060000	12	0.263034	CSS0040668,CSS0024097
Chr5	101880001	102080000	12	0.263034	CSS0040668,CSS0024097
Chr11	63100001	63300000	26	0.243098	CSS0002532,CSS0001824,CSS0031573,CSS0031426,CSS0014606,CSS0026864,CSS0018018,CSS0023093,CSS0037666,CSS0029710
Chr4	130480001	130680000	10	0.234465	CSS0024350,CSS0006215
Chr4	130500001	130700000	10	0.234465	CSS0024350,CSS0006215
Chr4	130520001	130720000	10	0.234465	CSS0024350,CSS0006215
Chr4	130540001	130740000	10	0.234465	CSS0024350,CSS0006215
Chr4	130560001	130760000	10	0.234465	CSS0024350,CSS0006215
Chr4	130580001	130780000	10	0.234465	CSS0024350,CSS0006215
Chr4	130600001	130800000	10	0.234465	CSS0024350,CSS0006215
Chr4	130620001	130820000	10	0.234465	CSS0024350,CSS0006215
Chr4	130640001	130840000	10	0.234465	CSS0024350,CSS0006215
Chr1	19800001	20000000	12	0.158515	CSS0021387,CSS0014906,CSS0024191,CSS0000191
Chr1	19820001	20020000	12	0.158515	CSS0021387,CSS0014906,CSS0024191,CSS0000191
Chr1	19840001	20040000	12	0.158515	CSS0021387,CSS0014906,CSS0024191,CSS0000191
Chr1	19860001	20060000	12	0.158515	CSS0021387,CSS0014906,CSS0024191,CSS0000191
Chr1	19880001	20080000	12	0.158515	CSS0021387,CSS0014906,CSS0024191,CSS0000191
Chr1	19900001	20100000	12	0.158515	CSS0021387,CSS0014906,CSS0024191,CSS0000191
Chr1	19920001	20120000	12	0.158515	CSS0021387,CSS0014906,CSS0024191,CSS0000191
Chr2	199920001	200120000	35	0.146083	CSS0015413,CSS0009556,CSS0042579,CSS0013512
Chr2	199940001	200140000	35	0.146083	CSS0009556,CSS0042579,CSS0013512
Chr3	860001	1060000	10	0.143747	CSS0003849,CSS0015863
Chr3	41940001	42140000	18	0.126877	CSS0031985,CSS0018073,CSS0001377
Chr4	70900001	71100000	12	0.10828	CSS0005364,CSS0046727
Chr4	70920001	71120000	12	0.10828	CSS0005364,CSS0046727
Chr4	70940001	71140000	12	0.10828	CSS0005364,CSS0046727
Chr4	70960001	71160000	12	0.10828	CSS0005364,CSS0046727
Chr4	70980001	71180000	12	0.10828	CSS0005364,CSS0046727
Chr1	65980001	66180000	15	0.0865056	CSS0022176
Chr1	66000001	66200000	15	0.0865056	CSS0022176
Chr1	66020001	66220000	15	0.0865056	CSS0022176
Chr1	66040001	66240000	15	0.0865056	CSS0022176
Chr1	66060001	66260000	15	0.0865056	CSS0022176
Chr1	66080001	66280000	15	0.0865056	CSS0022176
Chr1	66100001	66300000	15	0.0865056	CSS0022176
Chr1	66120001	66320000	15	0.0865056	CSS0022176
Chr1	66140001	66340000	15	0.0865056	CSS0022176
Chr1	66160001	66360000	15	0.0865056	CSS0022176
Chr1	206520001	206720000	13	0.0655697	CSS0040132
Chr9	15720001	15920000	43	0.0549095	CSS0000876,CSS0041847,CSS0035785
Chr9	15740001	15940000	43	0.0549095	CSS0000876,CSS0041847,CSS0035785
Chr9	15760001	15960000	43	0.0549095	CSS0000876,CSS0041847,CSS0035785
Chr9	15780001	15980000	43	0.0549095	CSS0000876,CSS0041847,CSS0035785
Chr9	15800001	16000000	43	0.0549095	CSS0000876,CSS0041847,CSS0035785
Chr9	15820001	16020000	43	0.0549095	CSS0000876,CSS0041847,CSS0035785
Chr9	15840001	16040000	43	0.0549095	CSS0000876,CSS0041847,CSS0035785
Chr9	15860001	16060000	43	0.0549095	CSS0000876,CSS0041847,CSS0035785
Chr12	134580001	134780000	17	0.0289112	CSS0039502
Chr12	134600001	134800000	17	0.0289112	CSS0039502
Chr12	134620001	134820000	17	0.0289112	CSS0039502
Chr12	134640001	134840000	17	0.0289112	CSS0039502
Chr12	134660001	134860000	17	0.0289112	CSS0039502
Chr12	134680001	134880000	17	0.0289112	CSS0039502
Chr12	134700001	134900000	17	0.0289112	CSS0039502
Chr12	134720001	134920000	17	0.0289112	CSS0039502
Chr12	134740001	134940000	17	0.0289112	CSS0039502
Chr12	134760001	134960000	17	0.0289112	CSS0039502
Chr4	172680001	172880000	15	0.00674747	CSS0017861
Chr4	172700001	172900000	15	0.00674747	CSS0017861
Chr4	172720001	172920000	15	0.00674747	CSS0017861
Chr4	172740001	172940000	15	0.00674747	CSS0017861
Chr13	52680001	52880000	13	0.00277367	CSS0041306,CSS0020570
Chr13	52700001	52900000	13	0.00277367	CSS0041306,CSS0020570
Chr13	52720001	52920000	13	0.00277367	CSS0041306,CSS0020570
Chr13	52740001	52940000	13	0.00277367	CSS0041306,CSS0020570
Chr13	52760001	52960000	13	0.00277367	CSS0041306,CSS0020570
Chr13	52780001	52980000	13	0.00277367	CSS0041306,CSS0020570
Chr13	52800001	53000000	13	0.00277367	CSS0041306,CSS0020570
Chr13	52820001	53020000	13	0.00277367	CSS0041306,CSS0020570
Chr13	52840001	53040000	13	0.00277367	CSS0041306,CSS0020570
Chr13	52860001	53060000	13	0.00277367	CSS0041306,CSS0020570
Chr3	154240001	154440000	14	0.00122416
Chr3	154260001	154460000	14	0.00122416
Chr3	154280001	154480000	14	0.00122416
Chr6	169760001	169960000	10	0.0012134	CSS0036568,CSS0017645
Chr6	169780001	169980000	10	0.0012134	CSS0036568,CSS0017645
Chr14	64760001	64960000	27	5.47e-07	CSS0002826,CSS0016601
Chr14	64780001	64980000	27	5.47e-07	CSS0002826,CSS0016601
Chr14	64800001	65000000	27	5.47e-07	CSS0002826,CSS0016601
Chr14	64820001	65020000	27	5.47e-07	CSS0002826,CSS0016601
Chr14	64840001	65040000	27	5.47e-07	CSS0002826,CSS0016601
Chr14	64860001	65060000	27	5.47e-07	CSS0002826,CSS0016601
Chr14	64880001	65080000	27	5.47e-07	CSS0002826,CSS0016601
Chr14	64900001	65100000	27	5.47e-07	CSS0002826,CSS0016601
Chr14	64920001	65120000	27	5.47e-07	CSS0002826,CSS0016601

## Sheet: S6
Supplementary Table S6. The information of 53 genes under positive natural selection was identified both by single locus and genomic blocks.
Gene IDs	Fst Values	CSS-specific XP-CLR values	CSA-specific XP-CLR values
CSS0000232	0.901937	\	31.3027
CSS0004274	0.918304	\	16.9655
CSS0005201	0.902978	19.2034	\
CSS0020980	0.927736	38.9653	\
CSS0022624	0.918304	\	16.9655
CSS0022845	0.918304	122.334	\
CSS0031355	0.906468	122.334	\
CSS0035495	0.918304	\	11.7576
CSS0046895	0.928934	\	10.6909
CSS0000254	0.964862	24.1779	\
CSS0000475	0.923972	26.8018	\
CSS0000831	0.937141	23.0278	\
CSS0003026	0.918304	30.1317	\
CSS0008487	0.901025	29.6102	\
CSS0008548	0.904856	28.3108	\
CSS0010744	0.917501	18.9938	\
CSS0011474	0.923144	23.8657	\
CSS0012202	0.905851	20.2419	\
CSS0012951	0.914124	40.0254	\
CSS0013210	0.904856	22.2285	\
CSS0015692	0.932375	26.8018	\
CSS0016881	0.928294	49.3916	\
CSS0017256	0.904856	26.1793	\
CSS0017407	0.909894	17.9637	\
CSS0017795	0.905953	122.334	\
CSS0018065	0.91046	37.6299	\
CSS0018800	0.937656	29.3101	\
CSS0021282	0.914124	33.6932	\
CSS0021969	0.90531	56.8796	\
CSS0022190	0.928134	55.8229	\
CSS0023764	0.914124	28.7734	\
CSS0025464	0.917501	50.023	\
CSS0026972	0.922104	25.7799	\
CSS0027271	0.914124	32.362	\
CSS0029199	0.902978	26.3917	\
CSS0030244	0.910712	37.6025	\
CSS0030434	0.918304	33.9945	\
CSS0031866	0.914124	18.8396	\
CSS0032755	0.915337	50.023	\
CSS0033373	0.928624	20.7994	\
CSS0035789	0.937141	63.3391	\
CSS0036099	0.923698	53.7921	\
CSS0037755	0.918304	49.7858	\
CSS0037814	0.904856	30.1317	\
CSS0039435	0.921407	39.5097	\
CSS0042955	0.932375	62.4743	\
CSS0043454	0.902459	19.8985	\
CSS0044084	0.902011	22.9098	\
CSS0045795	0.903855	23.0278	\
CSS0045929	0.909494	17.192	\
CSS0046893	0.921014	22.6106	\
CSS0048906	0.904856	22.1426	\
CSS0049847	0.932375	25.5895	\
